# Supplementary material for: Sustainable youth employment quality management: The impact of robotization in China
Source: PLoS One. 2024 Apr 26;19(4):e0298081. doi: 10.1371/journal.pone.0298081 (PMC11051629; doi:10.1371/journal.pone.0298081)
Supplement: S1 Dataset — (XLSX) [file pone.0298081.s001.xlsx]

## Sheet: 2017
year	province	Software popularity and application	Input of intelligent equipment	Information resource collection	Data storage and processing & Platform operation and maintenance	Application of industrial robots	Production of new products	Innovation capability	Economic benefits	Social benefits	Total robots in the automobile industry from IFR	Local employment in the manufacturing industry	Local employment in the automobile industry	Total employment in the automobile industry	Application of industrial robots in the automobile industry	Total robots in the electronic equipment industry from IFR	Local employment in the electronic equipment industry	Total employment in the electronic equipment industry	Application of industrial robots in the electronic equipment industry	Total robots in the plastics and chemicals industry from IFR	Local employment in the plastics and chemicals industry	Total employment in the plastics and chemicals industry	Application of industrial robots in the plastics and chemicals industry	Total robots in the metals industry from IFR	Local employment in the metals industry	Total employment in the metals industry	Application of industrial robots in the metals industry	Application of industrial robots(1)
2017	Beijing	0.0214903	0.000816213	0.0460434	0.00734992	12.3302	0.0307583	0.396346	8864.36	0.0555896	218733	823796	136785	3416451	10.6306	28161	96880	7198423	0.460071	65237	39416	4149945	0.75215	21202	31067	1640689	0.487338	12.3302
2017	Tianjin	0.0139054	0.00363837	0.021931	0.00340398	10.9495	0.172019	0.40427	1610.95	0.255138	218733	782405	104408	3416451	8.54361	28161	107729	7198423	0.538656	65237	66619	4149945	1.3385	21202	32012	1640689	0.528727	10.9495
2017	Hebei	0.0205504	0.00402597	0.0401345	0.0870224	10.148	2.59087	0.312286	110.03	0.911233	218733	1025542	133075	3416451	8.30773	28161	77893	7198423	0.297136	65237	72590	4149945	1.11269	21202	34161	1640689	0.430455	10.148
2017	Shanxi	0.000598775	0.00107787	0.0422859	0.000363641	5.35694	0.0743042	0.237158	1501.87	2.89359	218733	639914	20730	3416451	2.07404	28161	128935	7198423	0.788243	65237	78690	4149945	1.93308	21202	27809	1640689	0.561583	5.35694
2017	Inner Mongolia	0.000121027	0.000109355	0.0326469	0.000156316	3.9584	0.0270102	0.189858	2824.26	2.57746	218733	363066	8913	3416451	1.57173	28161	4744	7198423	0.0511175	65237	51455	4149945	2.22789	21202	3025	1640689	0.107669	3.9584
2017	Liaoning	0.0823735	0.00330766	0.0427392	0.0245728	8.08795	0.347141	0.298172	903.43	0.844134	218733	1177764	114029	3416451	6.19864	28161	42701	7198423	0.141837	65237	84962	4149945	1.13401	21202	55911	1640689	0.613465	8.08795
2017	Jilin	0.0167862	0.00149843	0.0363942	0.0059076	23.5529	0.237467	0.243576	782.65	0.672989	218733	709399	240589	3416451	21.7132	28161	8600	7198423	0.0474262	65237	71115	4149945	1.57588	21202	11876	1640689	0.216337	23.5529
2017	Heilongjiang	0.00293389	4.81891e-05	0.0425542	0.000825525	3.77147	0.0295681	0.384361	2274.43	0.968236	218733	456676	13909	3416451	1.94997	28161	3512	7198423	0.0300855	65237	42313	4149945	1.45652	21202	11835	1640689	0.334897	3.77147
2017	Shanghai	0.163031	0.0732382	0.0458873	0.0598959	9.72094	1.19369	0.396845	244.54	0.199282	218733	1720932	187051	3416451	6.95882	28161	339728	7198423	0.772286	65237	163311	4149945	1.49178	21202	66328	1640689	0.498062	9.72094
2017	Jiangsu	1.07823	0.404261	0.0343244	0.453336	6.32365	13.736	0.40569	101.11	0.377641	218733	5432118	295066	3416451	3.47768	28161	1421380	7198423	1.02365	65237	485591	4149945	1.40525	21202	175320	1640689	0.417074	6.32365
2017	Zhejiang	0.299061	0.0189415	0.0680453	0.0519081	7.0564	5.20023	0.537076	146.04	0.356486	218733	3150247	235573	3416451	4.78762	28161	275592	7198423	0.342242	65237	283352	4149945	1.41395	21202	124957	1640689	0.512586	7.0564
2017	Anhui	0.0133056	0.0036479	0.0399654	0.00564655	9.51761	0.908776	0.414469	722.57	0.666448	218733	1197691	130866	3416451	6.99554	28161	114623	7198423	0.374402	65237	129114	4149945	1.69465	21202	41987	1640689	0.453023	9.51761
2017	Fujian	0.0426024	0.00518642	0.0404513	0.0157994	4.05523	0.216035	0.486756	2023.67	0.301234	218733	2131199	73830	3416451	2.21793	28161	222405	7198423	0.408255	65237	136679	4149945	1.00816	21202	69413	1640689	0.420889	4.05523
2017	Jiangxi	0.00226213	0.0021805	0.039544	0.00169909	5.92168	0.238922	0.533612	1061.37	0.452621	218733	1309710	82764	3416451	4.04581	28161	146397	7198423	0.437288	65237	101010	4149945	1.21239	21202	22925	1640689	0.226196	5.92168
2017	Shandong	0.0381377	0.00308557	0.0260467	0.00986009	6.23946	0.432096	0.329775	2712.87	0.604363	218733	3832194	229805	3416451	3.83929	28161	274445	7198423	0.280168	65237	412195	4149945	1.69086	21202	127261	1640689	0.429139	6.23946
2017	Henan	0.00494022	0.00704234	0.0407904	0.00412083	4.83829	0.397475	0.340958	1031.59	0.582286	218733	3532353	149844	3416451	2.7159	28161	457475	7198423	0.506657	65237	279208	4149945	1.24255	21202	102005	1640689	0.373171	4.83829
2017	Hubei	0.0535408	0.00294485	0.0316642	0.0137505	13.9224	0.53804	0.331231	1451.74	0.389545	218733	1683952	313351	3416451	11.9135	28161	82332	7198423	0.191271	65237	151408	4149945	1.41342	21202	52675	1640689	0.404227	13.9224
2017	Hunan	0.00592295	0.000787583	0.033087	0.00128016	6.48188	0.365717	0.289813	1063.25	0.412532	218733	1090427	72211	3416451	4.2398	28161	154659	7198423	0.554868	65237	94822	4149945	1.36699	21202	27021	1640689	0.320225	6.48188
2017	Guangdong	0.10595	0.0917842	0.0680672	0.0492305	5.44781	1.70849	0.588466	1028.03	0.257856	218733	9293607	341545	3416451	2.3529	28161	2614932	7198423	1.10075	65237	769911	4149945	1.30229	21202	497581	1640689	0.691879	5.44781
2017	Guangxi	0.00263693	0.00513439	0.0431722	0.00485625	9.94469	0.259896	0.414304	416.7	0.434895	218733	668708	86240	3416451	8.25679	28161	70866	7198423	0.414584	65237	46530	4149945	1.09383	21202	9288	1640689	0.179488	9.94469
2017	Hainan	0.000678593	8.88487e-06	0.0605636	0.000210025	4.73007	0.00344632	0.276474	3243.8	0.314684	218733	77959	4030	3416451	3.30962	28161	689	7198423	0.0345751	65237	5662	4149945	1.14171	21202	1473	1640689	0.244167	4.73007
2017	Chongqing	0.00191907	0.000813701	0.0366251	0.00178759	17.7027	0.0357236	0.439424	10052.5	0.341797	218733	837781	204192	3416451	15.6044	28161	167472	7198423	0.782028	65237	55267	4149945	1.03702	21202	18106	1640689	0.279282	17.7027
2017	Sichuan	0.0159608	0.00294703	0.0409746	0.0059645	6.30516	0.0560075	0.441966	4605.41	0.272066	218733	1472818	89825	3416451	3.9047	28161	268090	7198423	0.712102	65237	126381	4149945	1.34891	21202	38688	1640689	0.339452	6.30516
2017	Guizhou	0.000443269	0.000163677	0.0656791	0.000722748	5.73674	0.0140467	0.443938	2352.44	1.0926	218733	391242	17698	3416451	2.89613	28161	34003	7198423	0.340003	65237	51346	4149945	2.06306	21202	13247	1640689	0.437545	5.73674
2017	Yunnan	0.000389873	8.08491e-05	0.0738692	0.000664546	3.99871	0.0177101	0.305522	3221.82	0.534268	218733	645006	15135	3416451	1.5023	28161	9598	7198423	0.058214	65237	89248	4149945	2.17514	21202	13130	1640689	0.263058	3.99871
2017	Shaanxi	0.0150034	0.00343044	0.0434869	0.00768626	9.13971	0.0508092	0.351917	2355.56	0.988728	218733	1002236	112044	3416451	7.15744	28161	58886	7198423	0.229854	65237	95749	4149945	1.50181	21202	19436	1640689	0.250604	9.13971
2017	Gansu	8.95477e-05	2.96697e-05	0.0647369	0.000118069	1.95327	0.00245714	0.407448	8128.17	1.00875	218733	315050	999	3416451	0.203014	28161	11713	7198423	0.145445	65237	28031	4149945	1.39866	21202	5026	1640689	0.206155	1.95327
2017	Qinghai	4.65529e-06	1.33132e-06	0.0638875	1.08092e-05	5.00601	0.00128527	0.279349	5352.43	0.92731	218733	101341	14	3416451	0.00884468	28161	50	7198423	0.00193017	65237	31581	4149945	4.89883	21202	756	1640689	0.0964023	5.00601
2017	Ningxia	0.000106886	7.70981e-06	0.0639424	8.88846e-05	4.16073	0.00775799	0.43047	2608.03	3.49537	218733	124881	6	3416451	0.00307605	28161	0	7198423	0	65237	31305	4149945	3.94066	21202	2097	1640689	0.216996	4.16073
2017	Xinjiang	0.00032776	1.36051e-05	0.0336149	0.000678501	3.80974	0.0101167	0.53208	2093.98	2.1086	218733	355692	1924	3416451	0.346314	28161	2094	7198423	0.023031	65237	74413	4149945	3.28872	21202	4175	1640689	0.151682	3.80974

## Sheet: 2019
year	province	Software popularity and application	Input of intelligent equipment	Information resource collection	Data storage and processing & Platform operation and maintenance	Application of industrial robots	Production of new products	Innovation capability	Economic benefits	Social benefits	Total robots in the automobile industry from IFR	Local employment in the manufacturing industry	Local employment in the automobile industry	Total employment in the automobile industry	Application of industrial robots in the automobile industry	Total robots in the electronic equipment industry from IFR	Local employment in the electronic equipment industry	Total employment in the electronic equipment industry	Application of industrial robots in the electronic equipment industry	Total robots in the plastics and chemicals industry from IFR	Local employment in the plastics and chemicals industry	Total employment in the plastics and chemicals industry	Application of industrial robots in the plastics and chemicals industry	Total robots in the metals industry from IFR	Local employment in the metals industry	Total employment in the metals industry	Application of industrial robots in the metals industry	Application of industrial robots(1)
2019	Beijing	0.153053	0.00411515	0.0888318	0.0525015	21.2458	0.222903	0.419496	1710.25	0.0381439	347907	653864	97996	2900637	17.9759	92811	79896	6463906	1.75445	75205	24064	3336257	0.829598	33709	20134	1513437	0.685842	21.2458
2019	Tianjin	0.0183245	0.00477259	0.0952478	0.00307033	24.1582	0.202786	0.624841	1247.68	0.335388	347907	673285	106607	2900637	18.9914	92811	89626	6463906	1.91135	75205	62154	3336257	2.08093	33709	35505	1513437	1.17455	24.1582
2019	Hebei	0.00114861	0.000206371	0.150958	0.00532996	15.7103	0.157798	0.51708	2140.1	0.934448	347907	950671	95942	2900637	12.1045	92811	51965	6463906	0.784847	75205	74200	3336257	1.75938	33709	45308	1513437	1.06152	15.7103
2019	Shanxi	0.00090917	0.00130527	0.146332	0.000348493	9.26376	0.0932406	0.354257	1164.69	3.15221	347907	563525	15163	2900637	3.22732	92811	103126	6463906	2.6276	75205	64501	3336257	2.58012	33709	20967	1513437	0.828714	9.26376
2019	Inner Mongolia	0.000110428	0.000132101	0.123525	9.47914e-05	5.74288	0.0670842	0.44419	1463.06	3.06108	347907	307896	3590	2900637	1.39849	92811	6198	6463906	0.289036	75205	51893	3336257	3.7992	33709	3541	1513437	0.256155	5.74288
2019	Liaoning	0.0238546	0.000799341	0.117462	0.00519085	15.4762	0.135961	0.400851	1354.04	0.850827	347907	1103992	109338	2900637	11.8789	92811	45444	6463906	0.591038	75205	81388	3336257	1.66181	33709	66641	1513437	1.34449	15.4762
2019	Jilin	0.003714	0.000840094	0.15894	0.00283473	52.3863	0.188172	0.368098	743.99	0.811049	347907	508180	210222	2900637	49.617	92811	6678	6463906	0.188683	75205	52593	3336257	2.33291	33709	5652	1513437	0.247723	52.3863
2019	Heilongjiang	0.00180808	0.000115668	0.135692	0.00106921	6.66256	0.0729457	0.450264	417.22	1.11375	347907	301119	10497	2900637	4.18116	92811	1801	6463906	0.0858776	75205	25458	3336257	1.90578	33709	6621	1513437	0.489742	6.66256
2019	Shanghai	0.0424941	0.016463	0.0789005	0.00974747	20.6265	0.253921	0.506363	2927.07	0.15219	347907	1434850	176506	2900637	14.7544	92811	279742	6463906	2.79934	75205	134322	3336257	2.11022	33709	62002	1513437	0.962456	20.6265
2019	Jiangsu	0.0252524	0.00688111	0.0900552	0.00599929	14.285	0.254056	0.494893	6855.03	0.312817	347907	4537372	297050	2900637	7.85227	92811	1169810	6463906	3.70182	75205	377302	3336257	1.87444	33709	174482	1513437	0.856501	14.285
2019	Zhejiang	0.024486	0.00133	0.158691	0.00258262	12.9961	0.343321	0.533625	5003.04	0.294829	347907	2867839	204634	2900637	8.5584	92811	286499	6463906	1.43441	75205	259286	3336257	2.03803	33709	124283	1513437	0.965247	12.9961
2019	Anhui	0.00768523	0.00125789	0.119833	0.00160898	16.41	0.259605	0.47071	2254.3	0.511948	347907	1276915	123089	2900637	11.5618	92811	149397	6463906	1.6799	75205	135634	3336257	2.39438	33709	44364	1513437	0.773838	16.41
2019	Fujian	0.0149711	0.00143561	0.0915547	0.0028968	8.3323	0.100592	0.577159	4326.54	0.262311	347907	1707936	65774	2900637	4.61905	92811	196720	6463906	1.65379	75205	101548	3336257	1.34025	33709	55150	1513437	0.71921	8.3323
2019	Jiangxi	0.00316019	0.00141198	0.12395	0.000745698	12.6185	0.180754	0.560075	2262.8	0.385	347907	1075153	70297	2900637	7.84217	92811	222215	6463906	2.96761	75205	62133	3336257	1.30268	33709	24425	1513437	0.505995	12.6185
2019	Shandong	0.0251494	0.00125898	0.0915239	0.00477446	12.8608	0.162094	0.525423	3652.74	0.703054	347907	2717305	195111	2900637	8.61218	92811	206719	6463906	1.09231	75205	278964	3336257	2.31418	33709	102742	1513437	0.842153	12.8608
2019	Henan	0.00190362	0.00224709	0.121446	0.0021642	9.42068	0.135559	0.450211	3547.88	0.435873	347907	2220790	96507	2900637	5.2122	92811	310830	6463906	2.00965	75205	154075	3336257	1.56391	33709	63306	1513437	0.63492	9.42068
2019	Hubei	0.0190514	0.00101715	0.0835585	0.00515934	26.7989	0.213538	0.414625	3049.57	0.307488	347907	1342883	254983	2900637	22.7742	92811	107591	6463906	1.15038	75205	126534	3336257	2.12401	33709	45241	1513437	0.75037	26.7989
2019	Hunan	0.00594484	0.000851797	0.114978	0.000680368	12.8299	0.213751	0.347699	2227.27	0.315162	347907	943008	65624	2900637	8.34674	92811	158110	6463906	2.4074	75205	61321	3336257	1.46582	33709	25822	1513437	0.609896	12.8299
2019	Guangdong	0.016758	0.0129187	0.152778	0.0052805	11.9031	0.292858	0.656605	9140.48	0.218533	347907	8358409	328375	2900637	4.71212	92811	2349534	6463906	4.03611	75205	713569	3336257	1.92442	33709	461746	1513437	1.23044	11.9031
2019	Guangxi	0.0021638	0.00446035	0.176445	0.00345156	19.5372	0.105397	0.478427	923.78	0.467534	347907	499975	66721	2900637	16.006	92811	64868	6463906	1.86289	75205	29978	3336257	1.35158	33709	7108	1513437	0.316651	19.5372
2019	Hainan	0.0219949	9.66863e-05	0.169405	0.00322076	5.84203	0.0404534	0.496799	170.5	0.279874	347907	72665	2240	2900637	3.69737	92811	680	6463906	0.134366	75205	5348	3336257	1.65903	33709	1146	1513437	0.35127	5.84203
2019	Chongqing	0.0194279	0.00784926	0.117315	0.0127506	30.7317	0.20359	0.449499	1210.32	0.261933	347907	645231	134958	2900637	25.0873	92811	163434	6463906	3.6369	75205	42258	3336257	1.47632	33709	15389	1513437	0.531223	30.7317
2019	Sichuan	0.0272941	0.00649318	0.120404	0.00819156	12.877	0.0954518	0.480545	3036.89	0.222013	347907	1238169	74613	2900637	7.22777	92811	272057	6463906	3.15489	75205	92448	3336257	1.68308	33709	45100	1513437	0.811294	12.877
2019	Guizhou	0.00245639	0.000556039	0.235595	0.00280256	8.28015	0.0838599	0.654951	976.3	0.819642	347907	295720	6899	2900637	2.79818	92811	29394	6463906	1.42719	75205	43219	3336257	3.29444	33709	10095	1513437	0.760339	8.28015
2019	Yunnan	0.00176567	0.000644708	0.185308	0.0023234	7.1408	0.0640002	0.390573	950.8	0.40238	347907	421395	11093	2900637	3.1574	92811	17893	6463906	0.609675	75205	55065	3336257	2.9456	33709	8100	1513437	0.428131	7.1408
2019	Shaanxi	0.0264397	0.00532187	0.138022	0.0110159	15.2923	0.0986157	0.382426	2360.44	0.909515	347907	803849	72984	2900637	10.8899	92811	65064	6463906	1.16217	75205	90362	3336257	2.53395	33709	25491	1513437	0.706308	15.2923
2019	Gansu	0.00252942	0.000359035	0.229117	0.00271793	3.98988	0.0727589	0.573817	304.87	0.928875	347907	281307	1363	2900637	0.581146	92811	17255	6463906	0.880722	75205	26247	3336257	2.10323	33709	5365	1513437	0.424787	3.98988
2019	Qinghai	1.35291e-05	3.90882e-05	0.217495	0.00061453	6.7324	0.0515227	0.556245	-528.82	0.761439	347907	89094	0	2900637	0	92811	878	6463906	0.141498	75205	24799	3336257	6.27441	33709	1266	1513437	0.316495	6.7324
2019	Ningxia	0.000796155	0.000135881	0.203791	0.000980708	5.32588	0.0906645	0.4623	218.32	3.95038	347907	89078	248	2900637	0.333927	92811	5498	6463906	0.886214	75205	14203	3336257	3.59416	33709	2046	1513437	0.511584	5.32588
2019	Xinjiang	0.00151543	4.28884e-05	0.150696	0.00267716	6.16833	0.0483438	0.626049	680.95	1.964	347907	324398	2213	2900637	0.818226	92811	4974	6463906	0.220157	75205	69772	3336257	4.84831	33709	4102	1513437	0.281643	6.16833
