# Supplementary material for: Sustainable youth employment quality management: The impact of robotization in China
Source: PLoS One. 2024 Apr 26;19(4):e0298081. doi: 10.1371/journal.pone.0298081 (PMC11051629; doi:10.1371/journal.pone.0298081)
Supplement: S2 Dataset — (XLSX) [file pone.0298081.s002.xlsx]

## Sheet: Sheet1
year	province	hhid	pline	id	Quality	Robot	wage	workhours	age	gender	company	marriage	health	lnGDP	structure	lnaverwage	education	reg_labor	cable	area	Hourlypay	eletricity	Robot_replace	stability	productivity	workers	reg_edu	skill	entrepreneurship	Installation
2017	Anhui	2017037124	3	201703712403	11.3636	1.28811	2000	176	25	1	5	0	1	10.2043	0.903349	11.0844	2	516.21	1.79959e+06	140100	11.3636	1921.48	3686.17	0	1.63359	516.21	0.163594	247163	0	3686.17
2017	Anhui	2017025217	1	201702521701	16.5385	1.28811	4300	260	28	1	5	0	1	10.2043	0.903349	11.0844	2	516.21	1.79959e+06	140100	16.5385	1921.48	3686.17	1	1.63359	516.21	0.163594	247163	1	3686.17
2017	Anhui	2017020879	4	201702087904	14.4444	1.28811	3640	252	23	1	6	0	1	10.2043	0.903349	11.0844	1	516.21	1.79959e+06	140100	14.4444	1921.48	3686.17	1	1.63359	516.21	0.163594	247163	0	3686.17
2017	Anhui	2017039284	4	201703928404	3.0303	1.28811	1000	330	30	0	5	1	1	10.2043	0.903349	11.0844	1	516.21	1.79959e+06	140100	3.0303	1921.48	3686.17	0	1.63359	516.21	0.163594	247163	0	3686.17
2017	Anhui	2017021425	4	201702142504	13.3333	1.28811	4000	300	35	0	5	1	1	10.2043	0.903349	11.0844	0	516.21	1.79959e+06	140100	13.3333	1921.48	3686.17	0	1.63359	516.21	0.163594	247163	0	3686.17
2017	Anhui	2017021425	7	201702142507	65	1.28811	7800	120	31	1	5	1	1	10.2043	0.903349	11.0844	0	516.21	1.79959e+06	140100	65	1921.48	3686.17	0	1.63359	516.21	0.163594	247163	0	3686.17
2017	Anhui	2017022256	3	201702225603	10.2273	1.28811	1800	176	26	1	3	0	1	10.2043	0.903349	11.0844	2	516.21	1.79959e+06	140100	10.2273	1921.48	3686.17	1	1.63359	516.21	0.163594	247163	0	3686.17
2017	Anhui	2017038951	3	201703895103	1.11111	1.28811	300	270	23	0	6	0	1	10.2043	0.903349	11.0844	1	516.21	1.79959e+06	140100	1.11111	1921.48	3686.17	0	1.63359	516.21	0.163594	247163	0	3686.17
2017	Anhui	2013012011	4	201301201104	11.9048	1.28811	4000	336	30	0	4	1	0	10.2043	0.903349	11.0844	2	516.21	1.79959e+06	140100	11.9048	1921.48	3686.17	1	1.63359	516.21	0.163594	247163	0	3686.17
2017	Anhui	2017023635	3	201702363503	14.7727	1.28811	2600	176	27	1	5	0	1	10.2043	0.903349	11.0844	2	516.21	1.79959e+06	140100	14.7727	1921.48	3686.17	1	1.63359	516.21	0.163594	247163	0	3686.17
2017	Anhui	2017028602	6	201702860206	24.0385	1.28811	5000	208	30	1	5	1	1	10.2043	0.903349	11.0844	1	516.21	1.79959e+06	140100	24.0385	1921.48	3686.17	1	1.63359	516.21	0.163594	247163	0	3686.17
2017	Anhui	2017028602	8	201702860208	11.2426	1.28811	3800	338	22	0	5	0	1	10.2043	0.903349	11.0844	1	516.21	1.79959e+06	140100	11.2426	1921.48	3686.17	1	1.63359	516.21	0.163594	247163	0	3686.17
2017	Anhui	2017023389	5	201702338905	93.75	1.28811	6000	64	22	1	5	0	1	10.2043	0.903349	11.0844	2	516.21	1.79959e+06	140100	93.75	1921.48	3686.17	1	1.63359	516.21	0.163594	247163	0	3686.17
2017	Anhui	2017036773	4	201703677304	17.0455	1.28811	3000	176	30	1	6	0	1	10.2043	0.903349	11.0844	1	516.21	1.79959e+06	140100	17.0455	1921.48	3686.17	1	1.63359	516.21	0.163594	247163	0	3686.17
2017	Anhui	2017020630	2	201702063002	16.0714	1.28811	4500	280	21	1	5	0	1	10.2043	0.903349	11.0844	1	516.21	1.79959e+06	140100	16.0714	1921.48	3686.17	0	1.63359	516.21	0.163594	247163	0	3686.17
2017	Anhui	2017023389	4	201702338904	22.7273	1.28811	4000	176	26	1	3	0	1	10.2043	0.903349	11.0844	2	516.21	1.79959e+06	140100	22.7273	1921.48	3686.17	1	1.63359	516.21	0.163594	247163	0	3686.17
2017	Anhui	2017005572	2	201700557202	7.27273	1.28811	2400	330	34	1	5	0	1	10.2043	0.903349	11.0844	0	516.21	1.79959e+06	140100	7.27273	1921.48	3686.17	1	1.63359	516.21	0.163594	247163	0	3686.17
2017	Anhui	2017010314	2	201701031402	19.8864	1.28811	3500	176	32	1	3	1	1	10.2043	0.903349	11.0844	2	516.21	1.79959e+06	140100	19.8864	1921.48	3686.17	1	1.63359	516.21	0.163594	247163	0	3686.17
2017	Anhui	2017004074	4	201700407404	24.0385	1.28811	5000	208	29	1	3	0	1	10.2043	0.903349	11.0844	3	516.21	1.79959e+06	140100	24.0385	1921.48	3686.17	1	1.63359	516.21	0.163594	247163	1	3686.17
2017	Anhui	2017007545	4	201700754504	12.5	1.28811	3000	240	27	1	5	1	1	10.2043	0.903349	11.0844	1	516.21	1.79959e+06	140100	12.5	1921.48	3686.17	0	1.63359	516.21	0.163594	247163	1	3686.17
2017	Anhui	2017003446	4	201700344604	22.5	1.28811	4500	200	22	1	6	0	1	10.2043	0.903349	11.0844	1	516.21	1.79959e+06	140100	22.5	1921.48	3686.17	1	1.63359	516.21	0.163594	247163	1	3686.17
2017	Anhui	2015015696	3	201501569603	14.1026	1.28811	3300	234	24	1	5	0	1	10.2043	0.903349	11.0844	2	516.21	1.79959e+06	140100	14.1026	1921.48	3686.17	1	1.63359	516.21	0.163594	247163	0	3686.17
2017	Anhui	2015015740	2	201501574002	5.55556	1.28811	1000	180	18	1	6	0	1	10.2043	0.903349	11.0844	1	516.21	1.79959e+06	140100	5.55556	1921.48	3686.17	0	1.63359	516.21	0.163594	247163	1	3686.17
2017	Anhui	2013012013	3	201301201303	11.5385	1.28811	1800	156	24	1	3	1	1	10.2043	0.903349	11.0844	1	516.21	1.79959e+06	140100	11.5385	1921.48	3686.17	0	1.63359	516.21	0.163594	247163	1	3686.17
2017	Anhui	2013012017	3	201301201703	1.38889	1.28811	500	360	18	1	5	0	0	10.2043	0.903349	11.0844	0	516.21	1.79959e+06	140100	1.38889	1921.48	3686.17	0	1.63359	516.21	0.163594	247163	0	3686.17
2017	Anhui	2013012018	3	201301201803	7.40741	1.28811	2000	270	23	1	6	0	1	10.2043	0.903349	11.0844	1	516.21	1.79959e+06	140100	7.40741	1921.48	3686.17	0	1.63359	516.21	0.163594	247163	0	3686.17
2017	Anhui	2013012018	6	201301201806	8.33333	1.28811	3000	360	30	1	5	0	1	10.2043	0.903349	11.0844	1	516.21	1.79959e+06	140100	8.33333	1921.48	3686.17	0	1.63359	516.21	0.163594	247163	0	3686.17
2017	Anhui	2013012038	2	201301203802	41.6667	1.28811	10000	240	29	1	6	0	1	10.2043	0.903349	11.0844	2	516.21	1.79959e+06	140100	41.6667	1921.48	3686.17	1	1.63359	516.21	0.163594	247163	0	3686.17
2017	Anhui	2013012038	3	201301203803	15.625	1.28811	2500	160	28	1	6	0	1	10.2043	0.903349	11.0844	1	516.21	1.79959e+06	140100	15.625	1921.48	3686.17	0	1.63359	516.21	0.163594	247163	0	3686.17
2017	Anhui	2013012046	4	201301204604	14.375	1.28811	2300	160	24	1	6	0	1	10.2043	0.903349	11.0844	1	516.21	1.79959e+06	140100	14.375	1921.48	3686.17	1	1.63359	516.21	0.163594	247163	1	3686.17
2017	Anhui	2017019686	4	201701968604	14.8148	1.28811	4000	270	24	1	6	1	1	10.2043	0.903349	11.0844	1	516.21	1.79959e+06	140100	14.8148	1921.48	3686.17	0	1.63359	516.21	0.163594	247163	0	3686.17
2017	Anhui	2013012049	3	201301204903	15.3846	1.28811	4000	260	20	0	5	0	1	10.2043	0.903349	11.0844	1	516.21	1.79959e+06	140100	15.3846	1921.48	3686.17	1	1.63359	516.21	0.163594	247163	0	3686.17
2017	Anhui	2013012057	3	201301205703	13.3333	1.28811	2000	150	18	1	6	0	1	10.2043	0.903349	11.0844	1	516.21	1.79959e+06	140100	13.3333	1921.48	3686.17	0	1.63359	516.21	0.163594	247163	0	3686.17
2017	Anhui	2013012059	4	201301205904	14.375	1.28811	3450	240	33	0	6	1	1	10.2043	0.903349	11.0844	1	516.21	1.79959e+06	140100	14.375	1921.48	3686.17	1	1.63359	516.21	0.163594	247163	1	3686.17
2017	Anhui	2013012062	4	201301206204	8.17308	1.28811	1700	208	22	1	3	0	1	10.2043	0.903349	11.0844	2	516.21	1.79959e+06	140100	8.17308	1921.48	3686.17	1	1.63359	516.21	0.163594	247163	0	3686.17
2017	Anhui	201103794	4	20110379404	51.1364	1.28811	9000	176	27	1	5	0	1	10.2043	0.903349	11.0844	2	516.21	1.79959e+06	140100	51.1364	1921.48	3686.17	1	1.63359	516.21	0.163594	247163	0	3686.17
2017	Anhui	201103940	3	20110394003	34.0909	1.28811	6000	176	24	1	5	0	1	10.2043	0.903349	11.0844	2	516.21	1.79959e+06	140100	34.0909	1921.48	3686.17	1	1.63359	516.21	0.163594	247163	1	3686.17
2017	Anhui	201103944	3	20110394403	25	1.28811	4000	160	27	1	5	0	1	10.2043	0.903349	11.0844	2	516.21	1.79959e+06	140100	25	1921.48	3686.17	1	1.63359	516.21	0.163594	247163	1	3686.17
2017	Anhui	201103802	3	20110380203	34.965	1.28811	10000	286	28	0	3	0	1	10.2043	0.903349	11.0844	3	516.21	1.79959e+06	140100	34.965	1921.48	3686.17	1	1.63359	516.21	0.163594	247163	0	3686.17
2017	Anhui	2017013999	1	201701399901	16.8269	1.28811	3500	208	24	0	6	0	1	10.2043	0.903349	11.0844	1	516.21	1.79959e+06	140100	16.8269	1921.48	3686.17	1	1.63359	516.21	0.163594	247163	1	3686.17
2017	Anhui	2017009496	3	201700949603	8	1.28811	1600	200	28	0	3	1	1	10.2043	0.903349	11.0844	2	516.21	1.79959e+06	140100	8	1921.48	3686.17	1	1.63359	516.21	0.163594	247163	0	3686.17
2017	Anhui	201103818	3	20110381803	22.7273	1.28811	4000	176	24	0	5	0	1	10.2043	0.903349	11.0844	2	516.21	1.79959e+06	140100	22.7273	1921.48	3686.17	1	1.63359	516.21	0.163594	247163	0	3686.17
2017	Anhui	2017006199	2	201700619902	9.61538	1.28811	3500	364	35	0	5	1	1	10.2043	0.903349	11.0844	1	516.21	1.79959e+06	140100	9.61538	1921.48	3686.17	0	1.63359	516.21	0.163594	247163	0	3686.17
2017	Anhui	201103830	1	20110383001	20	1.28811	4000	200	34	1	3	1	1	10.2043	0.903349	11.0844	2	516.21	1.79959e+06	140100	20	1921.48	3686.17	1	1.63359	516.21	0.163594	247163	0	3686.17
2017	Anhui	201103956	3	20110395603	16.6667	1.28811	4000	240	35	0	5	1	1	10.2043	0.903349	11.0844	0	516.21	1.79959e+06	140100	16.6667	1921.48	3686.17	0	1.63359	516.21	0.163594	247163	0	3686.17
2017	Anhui	201103831	3	20110383103	32.4675	1.28811	5000	154	25	1	2	0	1	10.2043	0.903349	11.0844	2	516.21	1.79959e+06	140100	32.4675	1921.48	3686.17	1	1.63359	516.21	0.163594	247163	0	3686.17
2017	Anhui	2013011707	2	201301170702	48.0769	1.28811	10000	208	32	1	3	1	1	10.2043	0.903349	11.0844	3	516.21	1.79959e+06	140100	48.0769	1921.48	3686.17	1	1.63359	516.21	0.163594	247163	0	3686.17
2017	Anhui	2013011707	1	201301170701	64.1026	1.28811	10000	156	31	0	3	1	1	10.2043	0.903349	11.0844	3	516.21	1.79959e+06	140100	64.1026	1921.48	3686.17	1	1.63359	516.21	0.163594	247163	0	3686.17
2017	Anhui	2017012522	2	201701252202	22.7273	1.28811	4000	176	34	1	2	1	1	10.2043	0.903349	11.0844	2	516.21	1.79959e+06	140100	22.7273	1921.48	3686.17	1	1.63359	516.21	0.163594	247163	0	3686.17
2017	Anhui	2017012522	1	201701252201	17.0455	1.28811	3000	176	35	0	3	1	0	10.2043	0.903349	11.0844	2	516.21	1.79959e+06	140100	17.0455	1921.48	3686.17	0	1.63359	516.21	0.163594	247163	0	3686.17
2017	Anhui	201103835	3	20110383503	15.1515	1.28811	2000	132	31	0	6	1	1	10.2043	0.903349	11.0844	1	516.21	1.79959e+06	140100	15.1515	1921.48	3686.17	1	1.63359	516.21	0.163594	247163	0	3686.17
2017	Anhui	201103835	4	20110383504	15.873	1.28811	4000	252	34	1	5	1	1	10.2043	0.903349	11.0844	1	516.21	1.79959e+06	140100	15.873	1921.48	3686.17	1	1.63359	516.21	0.163594	247163	0	3686.17
2017	Anhui	2017019452	4	201701945204	14.2045	1.28811	2500	176	22	0	5	0	1	10.2043	0.903349	11.0844	1	516.21	1.79959e+06	140100	14.2045	1921.48	3686.17	1	1.63359	516.21	0.163594	247163	0	3686.17
2017	Anhui	2017019452	3	201701945203	14.2045	1.28811	2500	176	17	1	5	0	1	10.2043	0.903349	11.0844	1	516.21	1.79959e+06	140100	14.2045	1921.48	3686.17	1	1.63359	516.21	0.163594	247163	0	3686.17
2017	Anhui	201103845	4	20110384504	8.14815	1.28811	1760	216	32	0	6	1	1	10.2043	0.903349	11.0844	1	516.21	1.79959e+06	140100	8.14815	1921.48	3686.17	0	1.63359	516.21	0.163594	247163	0	3686.17
2017	Anhui	2017000712	7	201700071207	8.92857	1.28811	3000	336	28	0	5	0	1	10.2043	0.903349	11.0844	2	516.21	1.79959e+06	140100	8.92857	1921.48	3686.17	0	1.63359	516.21	0.163594	247163	0	3686.17
2017	Anhui	201103961	3	20110396103	14.4231	1.28811	3000	208	21	1	6	0	1	10.2043	0.903349	11.0844	1	516.21	1.79959e+06	140100	14.4231	1921.48	3686.17	1	1.63359	516.21	0.163594	247163	0	3686.17
2017	Anhui	201103961	4	20110396104	21.6346	1.28811	4500	208	26	0	3	0	1	10.2043	0.903349	11.0844	2	516.21	1.79959e+06	140100	21.6346	1921.48	3686.17	1	1.63359	516.21	0.163594	247163	0	3686.17
2017	Anhui	2013011699	3	201301169903	19.1667	1.28811	2300	120	28	1	3	0	1	10.2043	0.903349	11.0844	2	516.21	1.79959e+06	140100	19.1667	1921.48	3686.17	1	1.63359	516.21	0.163594	247163	0	3686.17
2017	Anhui	201103856	3	20110385603	12.3457	1.28811	4000	324	31	1	5	1	1	10.2043	0.903349	11.0844	1	516.21	1.79959e+06	140100	12.3457	1921.48	3686.17	1	1.63359	516.21	0.163594	247163	0	3686.17
2017	Anhui	2017000712	8	201700071208	8.92857	1.28811	3000	336	28	0	5	1	1	10.2043	0.903349	11.0844	2	516.21	1.79959e+06	140100	8.92857	1921.48	3686.17	0	1.63359	516.21	0.163594	247163	0	3686.17
2017	Anhui	201103858	11	20110385811	10	1.28811	2000	200	21	1	5	0	1	10.2043	0.903349	11.0844	1	516.21	1.79959e+06	140100	10	1921.48	3686.17	0	1.63359	516.21	0.163594	247163	0	3686.17
2017	Anhui	201103863	4	20110386304	36.9318	1.28811	6500	176	29	0	6	0	1	10.2043	0.903349	11.0844	2	516.21	1.79959e+06	140100	36.9318	1921.48	3686.17	1	1.63359	516.21	0.163594	247163	0	3686.17
2017	Anhui	201103865	3	20110386503	14.2045	1.28811	2500	176	23	0	5	0	1	10.2043	0.903349	11.0844	1	516.21	1.79959e+06	140100	14.2045	1921.48	3686.17	1	1.63359	516.21	0.163594	247163	0	3686.17
2017	Anhui	2015016199	2	201501619902	10.6481	1.28811	2300	216	35	0	5	1	1	10.2043	0.903349	11.0844	1	516.21	1.79959e+06	140100	10.6481	1921.48	3686.17	1	1.63359	516.21	0.163594	247163	0	3686.17
2017	Anhui	2017013729	2	201701372902	11.5385	1.28811	3000	260	34	0	5	1	1	10.2043	0.903349	11.0844	2	516.21	1.79959e+06	140100	11.5385	1921.48	3686.17	0	1.63359	516.21	0.163594	247163	1	3686.17
2017	Anhui	201103879	4	20110387904	5.62771	1.28811	1300	231	25	0	3	1	1	10.2043	0.903349	11.0844	1	516.21	1.79959e+06	140100	5.62771	1921.48	3686.17	0	1.63359	516.21	0.163594	247163	1	3686.17
2017	Anhui	201103880	2	20110388002	20.8333	1.28811	5000	240	25	1	5	1	1	10.2043	0.903349	11.0844	0	516.21	1.79959e+06	140100	20.8333	1921.48	3686.17	0	1.63359	516.21	0.163594	247163	0	3686.17
2017	Anhui	2013012078	3	201301207803	8.88889	1.28811	2000	225	21	1	5	0	1	10.2043	0.903349	11.0844	1	516.21	1.79959e+06	140100	8.88889	1921.48	3686.17	0	1.63359	516.21	0.163594	247163	0	3686.17
2017	Anhui	2013012078	4	201301207804	13.3333	1.28811	3000	225	24	0	5	0	1	10.2043	0.903349	11.0844	2	516.21	1.79959e+06	140100	13.3333	1921.48	3686.17	1	1.63359	516.21	0.163594	247163	0	3686.17
2017	Anhui	2013012079	7	201301207907	9.72222	1.28811	3500	360	31	1	6	1	1	10.2043	0.903349	11.0844	1	516.21	1.79959e+06	140100	9.72222	1921.48	3686.17	0	1.63359	516.21	0.163594	247163	1	3686.17
2017	Anhui	2013012079	8	201301207908	5.55556	1.28811	2000	360	26	0	6	1	1	10.2043	0.903349	11.0844	0	516.21	1.79959e+06	140100	5.55556	1921.48	3686.17	0	1.63359	516.21	0.163594	247163	1	3686.17
2017	Anhui	2013012081	8	201301208108	11.3636	1.28811	2000	176	28	0	5	0	1	10.2043	0.903349	11.0844	2	516.21	1.79959e+06	140100	11.3636	1921.48	3686.17	1	1.63359	516.21	0.163594	247163	0	3686.17
2017	Anhui	2013012095	3	201301209503	14.5833	1.28811	3500	240	28	0	2	0	1	10.2043	0.903349	11.0844	3	516.21	1.79959e+06	140100	14.5833	1921.48	3686.17	1	1.63359	516.21	0.163594	247163	0	3686.17
2017	Anhui	2017000398	6	201700039806	66.6667	1.28811	4000	60	30	1	5	1	1	10.2043	0.903349	11.0844	1	516.21	1.79959e+06	140100	66.6667	1921.48	3686.17	1	1.63359	516.21	0.163594	247163	0	3686.17
2017	Anhui	201103888	3	20110388803	8	1.28811	2000	250	29	1	6	1	1	10.2043	0.903349	11.0844	1	516.21	1.79959e+06	140100	8	1921.48	3686.17	1	1.63359	516.21	0.163594	247163	0	3686.17
2017	Anhui	201103888	4	20110388804	6	1.28811	1500	250	28	0	6	1	1	10.2043	0.903349	11.0844	1	516.21	1.79959e+06	140100	6	1921.48	3686.17	1	1.63359	516.21	0.163594	247163	0	3686.17
2017	Anhui	2013012229	6	201301222906	21.3675	1.28811	5000	234	33	1	6	1	1	10.2043	0.903349	11.0844	1	516.21	1.79959e+06	140100	21.3675	1921.48	3686.17	0	1.63359	516.21	0.163594	247163	0	3686.17
2017	Anhui	2013012273	3	201301227303	12.2222	1.28811	3300	270	26	1	2	0	1	10.2043	0.903349	11.0844	2	516.21	1.79959e+06	140100	12.2222	1921.48	3686.17	1	1.63359	516.21	0.163594	247163	1	3686.17
2017	Anhui	2013012275	3	201301227503	12	1.28811	3000	250	25	1	2	0	1	10.2043	0.903349	11.0844	2	516.21	1.79959e+06	140100	12	1921.48	3686.17	0	1.63359	516.21	0.163594	247163	0	3686.17
2017	Anhui	2013012277	3	201301227703	25.5682	1.28811	4500	176	30	1	2	1	1	10.2043	0.903349	11.0844	2	516.21	1.79959e+06	140100	25.5682	1921.48	3686.17	1	1.63359	516.21	0.163594	247163	0	3686.17
2017	Anhui	2013012277	4	201301227704	26.9231	1.28811	3500	130	24	0	2	1	1	10.2043	0.903349	11.0844	2	516.21	1.79959e+06	140100	26.9231	1921.48	3686.17	1	1.63359	516.21	0.163594	247163	0	3686.17
2017	Anhui	2013012278	1	201301227801	8.33333	1.28811	1500	180	33	1	5	1	1	10.2043	0.903349	11.0844	1	516.21	1.79959e+06	140100	8.33333	1921.48	3686.17	1	1.63359	516.21	0.163594	247163	0	3686.17
2017	Anhui	2013012278	2	201301227802	5	1.28811	1200	240	31	0	5	1	1	10.2043	0.903349	11.0844	1	516.21	1.79959e+06	140100	5	1921.48	3686.17	1	1.63359	516.21	0.163594	247163	0	3686.17
2017	Anhui	2013012294	3	201301229403	10.7551	1.28811	2350	218.5	29	0	3	0	1	10.2043	0.903349	11.0844	3	516.21	1.79959e+06	140100	10.7551	1921.48	3686.17	1	1.63359	516.21	0.163594	247163	0	3686.17
2017	Anhui	2013012295	3	201301229503	5	1.28811	1000	200	31	1	6	1	1	10.2043	0.903349	11.0844	2	516.21	1.79959e+06	140100	5	1921.48	3686.17	0	1.63359	516.21	0.163594	247163	1	3686.17
2017	Anhui	2013012295	4	201301229504	5	1.28811	1000	200	29	1	6	1	1	10.2043	0.903349	11.0844	1	516.21	1.79959e+06	140100	5	1921.48	3686.17	0	1.63359	516.21	0.163594	247163	1	3686.17
2017	Anhui	2013012295	5	201301229505	5	1.28811	1000	200	29	0	6	1	1	10.2043	0.903349	11.0844	1	516.21	1.79959e+06	140100	5	1921.48	3686.17	0	1.63359	516.21	0.163594	247163	1	3686.17
2017	Anhui	2017019065	4	201701906504	13.3929	1.28811	3000	224	29	1	6	0	1	10.2043	0.903349	11.0844	1	516.21	1.79959e+06	140100	13.3929	1921.48	3686.17	0	1.63359	516.21	0.163594	247163	0	3686.17
2017	Anhui	2017019065	3	201701906503	8	1.28811	2000	250	33	1	6	1	1	10.2043	0.903349	11.0844	1	516.21	1.79959e+06	140100	8	1921.48	3686.17	0	1.63359	516.21	0.163594	247163	0	3686.17
2017	Anhui	2013012302	3	201301230203	28.4091	1.28811	5000	176	34	1	6	1	1	10.2043	0.903349	11.0844	2	516.21	1.79959e+06	140100	28.4091	1921.48	3686.17	1	1.63359	516.21	0.163594	247163	0	3686.17
2017	Anhui	2013012302	5	201301230205	15.9091	1.28811	3500	220	30	1	5	1	1	10.2043	0.903349	11.0844	1	516.21	1.79959e+06	140100	15.9091	1921.48	3686.17	1	1.63359	516.21	0.163594	247163	0	3686.17
2017	Anhui	2013012302	6	201301230206	14	1.28811	3500	250	27	0	5	1	1	10.2043	0.903349	11.0844	1	516.21	1.79959e+06	140100	14	1921.48	3686.17	1	1.63359	516.21	0.163594	247163	0	3686.17
2017	Anhui	2017000398	7	201700039807	42.735	1.28811	10000	234	28	0	3	0	1	10.2043	0.903349	11.0844	2	516.21	1.79959e+06	140100	42.735	1921.48	3686.17	1	1.63359	516.21	0.163594	247163	0	3686.17
2017	Anhui	2013012313	3	201301231303	8.92857	1.28811	3000	336	32	1	5	1	1	10.2043	0.903349	11.0844	1	516.21	1.79959e+06	140100	8.92857	1921.48	3686.17	1	1.63359	516.21	0.163594	247163	0	3686.17
2017	Anhui	2013012317	5	201301231705	34.0909	1.28811	6000	176	33	1	2	1	1	10.2043	0.903349	11.0844	1	516.21	1.79959e+06	140100	34.0909	1921.48	3686.17	1	1.63359	516.21	0.163594	247163	0	3686.17
2017	Anhui	2013012317	6	201301231706	18.3333	1.28811	5500	300	32	0	6	1	1	10.2043	0.903349	11.0844	2	516.21	1.79959e+06	140100	18.3333	1921.48	3686.17	1	1.63359	516.21	0.163594	247163	0	3686.17
2017	Anhui	2013012318	3	201301231803	14.2045	1.28811	2500	176	26	1	6	1	1	10.2043	0.903349	11.0844	1	516.21	1.79959e+06	140100	14.2045	1921.48	3686.17	1	1.63359	516.21	0.163594	247163	0	3686.17
2017	Anhui	201103723	3	20110372303	14.2045	1.28811	2500	176	27	1	5	0	1	10.2043	0.903349	11.0844	2	516.21	1.79959e+06	140100	14.2045	1921.48	3686.17	1	1.63359	516.21	0.163594	247163	1	3686.17
2017	Anhui	2013011754	1	201301175401	19.2308	1.28811	4000	208	34	1	4	1	1	10.2043	0.903349	11.0844	1	516.21	1.79959e+06	140100	19.2308	1921.48	3686.17	1	1.63359	516.21	0.163594	247163	0	3686.17
2017	Anhui	2013011754	2	201301175402	15.3846	1.28811	3000	195	32	0	5	1	1	10.2043	0.903349	11.0844	1	516.21	1.79959e+06	140100	15.3846	1921.48	3686.17	1	1.63359	516.21	0.163594	247163	0	3686.17
2017	Anhui	201104003	3	20110400303	7.69231	1.28811	1600	208	30	0	3	0	1	10.2043	0.903349	11.0844	2	516.21	1.79959e+06	140100	7.69231	1921.48	3686.17	1	1.63359	516.21	0.163594	247163	0	3686.17
2017	Anhui	201104007	5	20110400705	29.1667	1.28811	7000	240	34	1	6	1	1	10.2043	0.903349	11.0844	0	516.21	1.79959e+06	140100	29.1667	1921.48	3686.17	0	1.63359	516.21	0.163594	247163	0	3686.17
2017	Anhui	2013011755	3	201301175503	11.6667	1.28811	2800	240	24	1	2	1	1	10.2043	0.903349	11.0844	2	516.21	1.79959e+06	140100	11.6667	1921.48	3686.17	1	1.63359	516.21	0.163594	247163	0	3686.17
2017	Anhui	201104013	5	20110401305	11.859	1.28811	3700	312	26	0	5	0	1	10.2043	0.903349	11.0844	1	516.21	1.79959e+06	140100	11.859	1921.48	3686.17	1	1.63359	516.21	0.163594	247163	0	3686.17
2017	Anhui	2013011757	3	201301175703	45.4545	1.28811	2000	44	34	1	6	1	1	10.2043	0.903349	11.0844	1	516.21	1.79959e+06	140100	45.4545	1921.48	3686.17	0	1.63359	516.21	0.163594	247163	0	3686.17
2017	Anhui	2013011757	4	201301175704	17.0455	1.28811	3000	176	32	0	5	1	1	10.2043	0.903349	11.0844	1	516.21	1.79959e+06	140100	17.0455	1921.48	3686.17	1	1.63359	516.21	0.163594	247163	0	3686.17
2017	Anhui	201104022	5	20110402205	6.66667	1.28811	2000	300	21	1	5	0	1	10.2043	0.903349	11.0844	2	516.21	1.79959e+06	140100	6.66667	1921.48	3686.17	1	1.63359	516.21	0.163594	247163	1	3686.17
2017	Anhui	2013011762	3	201301176203	11.1111	1.28811	4000	360	35	1	5	1	1	10.2043	0.903349	11.0844	1	516.21	1.79959e+06	140100	11.1111	1921.48	3686.17	0	1.63359	516.21	0.163594	247163	0	3686.17
2017	Anhui	2013011762	4	201301176204	12.5	1.28811	3000	240	29	1	3	0	1	10.2043	0.903349	11.0844	1	516.21	1.79959e+06	140100	12.5	1921.48	3686.17	1	1.63359	516.21	0.163594	247163	0	3686.17
2017	Anhui	201104036	3	20110403603	12.931	1.28811	4500	348	27	1	6	0	1	10.2043	0.903349	11.0844	1	516.21	1.79959e+06	140100	12.931	1921.48	3686.17	0	1.63359	516.21	0.163594	247163	0	3686.17
2017	Anhui	201104036	4	20110403604	19.8864	1.28811	3500	176	26	0	5	0	1	10.2043	0.903349	11.0844	2	516.21	1.79959e+06	140100	19.8864	1921.48	3686.17	0	1.63359	516.21	0.163594	247163	0	3686.17
2017	Anhui	201104039	2	20110403902	10	1.28811	2000	200	22	0	5	0	1	10.2043	0.903349	11.0844	1	516.21	1.79959e+06	140100	10	1921.48	3686.17	1	1.63359	516.21	0.163594	247163	0	3686.17
2017	Anhui	2013012447	4	201301244704	9.72222	1.28811	3500	360	25	1	6	1	1	10.2043	0.903349	11.0844	0	516.21	1.79959e+06	140100	9.72222	1921.48	3686.17	0	1.63359	516.21	0.163594	247163	1	3686.17
2017	Anhui	201104045	3	20110404503	3.84615	1.28811	1000	260	21	0	5	0	1	10.2043	0.903349	11.0844	1	516.21	1.79959e+06	140100	3.84615	1921.48	3686.17	1	1.63359	516.21	0.163594	247163	0	3686.17
2017	Anhui	2013012447	5	201301244705	21.6346	1.28811	4500	208	26	0	5	1	1	10.2043	0.903349	11.0844	1	516.21	1.79959e+06	140100	21.6346	1921.48	3686.17	1	1.63359	516.21	0.163594	247163	1	3686.17
2017	Anhui	201103733	3	20110373303	30	1.28811	6000	200	27	0	3	0	1	10.2043	0.903349	11.0844	3	516.21	1.79959e+06	140100	30	1921.48	3686.17	1	1.63359	516.21	0.163594	247163	0	3686.17
2017	Anhui	201104055	2	20110405502	10	1.28811	3000	300	22	0	5	0	1	10.2043	0.903349	11.0844	1	516.21	1.79959e+06	140100	10	1921.48	3686.17	1	1.63359	516.21	0.163594	247163	0	3686.17
2017	Anhui	2013011774	4	201301177404	7.69231	1.28811	2000	260	29	0	5	1	1	10.2043	0.903349	11.0844	1	516.21	1.79959e+06	140100	7.69231	1921.48	3686.17	1	1.63359	516.21	0.163594	247163	1	3686.17
2017	Anhui	201104067	3	20110406703	37.037	1.28811	8000	216	30	1	5	1	1	10.2043	0.903349	11.0844	1	516.21	1.79959e+06	140100	37.037	1921.48	3686.17	1	1.63359	516.21	0.163594	247163	0	3686.17
2017	Anhui	201104067	4	20110406704	18.5185	1.28811	4000	216	29	0	5	1	1	10.2043	0.903349	11.0844	1	516.21	1.79959e+06	140100	18.5185	1921.48	3686.17	1	1.63359	516.21	0.163594	247163	0	3686.17
2017	Anhui	2013011778	3	201301177803	31.25	1.28811	6500	208	35	1	4	1	1	10.2043	0.903349	11.0844	2	516.21	1.79959e+06	140100	31.25	1921.48	3686.17	1	1.63359	516.21	0.163594	247163	0	3686.17
2017	Anhui	2013011778	4	201301177804	12.0192	1.28811	2500	208	30	0	5	1	1	10.2043	0.903349	11.0844	1	516.21	1.79959e+06	140100	12.0192	1921.48	3686.17	1	1.63359	516.21	0.163594	247163	0	3686.17
2017	Anhui	2013011779	1	201301177901	12.5	1.28811	2000	160	31	0	2	1	0	10.2043	0.903349	11.0844	2	516.21	1.79959e+06	140100	12.5	1921.48	3686.17	1	1.63359	516.21	0.163594	247163	0	3686.17
2017	Anhui	201104072	3	20110407203	10.2564	1.28811	2000	195	29	1	3	1	1	10.2043	0.903349	11.0844	1	516.21	1.79959e+06	140100	10.2564	1921.48	3686.17	0	1.63359	516.21	0.163594	247163	0	3686.17
2017	Anhui	2013011783	3	201301178303	10.4167	1.28811	2000	192	26	1	4	0	1	10.2043	0.903349	11.0844	2	516.21	1.79959e+06	140100	10.4167	1921.48	3686.17	1	1.63359	516.21	0.163594	247163	0	3686.17
2017	Anhui	201104074	4	20110407404	12.963	1.28811	3500	270	22	0	5	0	1	10.2043	0.903349	11.0844	1	516.21	1.79959e+06	140100	12.963	1921.48	3686.17	1	1.63359	516.21	0.163594	247163	0	3686.17
2017	Anhui	201104081	3	20110408103	32.1429	1.28811	4500	140	25	0	5	0	1	10.2043	0.903349	11.0844	2	516.21	1.79959e+06	140100	32.1429	1921.48	3686.17	1	1.63359	516.21	0.163594	247163	0	3686.17
2017	Anhui	2013011785	4	201301178504	5.55556	1.28811	2000	360	34	0	6	1	1	10.2043	0.903349	11.0844	1	516.21	1.79959e+06	140100	5.55556	1921.48	3686.17	0	1.63359	516.21	0.163594	247163	0	3686.17
2017	Anhui	201104084	5	20110408405	14.2857	1.28811	4000	280	32	1	6	0	1	10.2043	0.903349	11.0844	1	516.21	1.79959e+06	140100	14.2857	1921.48	3686.17	0	1.63359	516.21	0.163594	247163	0	3686.17
2017	Anhui	201104084	6	20110408406	35	1.28811	7000	200	29	1	5	0	1	10.2043	0.903349	11.0844	2	516.21	1.79959e+06	140100	35	1921.48	3686.17	1	1.63359	516.21	0.163594	247163	0	3686.17
2017	Anhui	201103756	1	20110375601	13.7363	1.28811	2500	182	34	0	6	1	1	10.2043	0.903349	11.0844	2	516.21	1.79959e+06	140100	13.7363	1921.48	3686.17	1	1.63359	516.21	0.163594	247163	1	3686.17
2017	Anhui	201104087	3	20110408703	19.8864	1.28811	3500	176	28	1	6	1	1	10.2043	0.903349	11.0844	1	516.21	1.79959e+06	140100	19.8864	1921.48	3686.17	0	1.63359	516.21	0.163594	247163	0	3686.17
2017	Anhui	2013011790	3	201301179003	8.33333	1.28811	3000	360	27	1	2	1	0	10.2043	0.903349	11.0844	1	516.21	1.79959e+06	140100	8.33333	1921.48	3686.17	1	1.63359	516.21	0.163594	247163	0	3686.17
2017	Anhui	2013011794	3	201301179403	8.84615	1.28811	2300	260	26	1	5	0	1	10.2043	0.903349	11.0844	1	516.21	1.79959e+06	140100	8.84615	1921.48	3686.17	1	1.63359	516.21	0.163594	247163	0	3686.17
2017	Anhui	2013011796	3	201301179603	43.2692	1.28811	9000	208	26	1	6	0	1	10.2043	0.903349	11.0844	2	516.21	1.79959e+06	140100	43.2692	1921.48	3686.17	0	1.63359	516.21	0.163594	247163	1	3686.17
2017	Anhui	2013011799	1	201301179901	25.5682	1.28811	4500	176	35	0	3	1	1	10.2043	0.903349	11.0844	2	516.21	1.79959e+06	140100	25.5682	1921.48	3686.17	1	1.63359	516.21	0.163594	247163	0	3686.17
2017	Anhui	2013011803	2	201301180302	25	1.28811	5000	200	30	1	5	1	1	10.2043	0.903349	11.0844	1	516.21	1.79959e+06	140100	25	1921.48	3686.17	1	1.63359	516.21	0.163594	247163	1	3686.17
2017	Anhui	2013011839	3	201301183903	17.0455	1.28811	3000	176	24	1	2	0	1	10.2043	0.903349	11.0844	2	516.21	1.79959e+06	140100	17.0455	1921.48	3686.17	1	1.63359	516.21	0.163594	247163	0	3686.17
2017	Anhui	2013011876	3	201301187603	15.625	1.28811	2500	160	35	1	3	0	1	10.2043	0.903349	11.0844	2	516.21	1.79959e+06	140100	15.625	1921.48	3686.17	1	1.63359	516.21	0.163594	247163	0	3686.17
2017	Anhui	2013011891	1	201301189101	16.6667	1.28811	4000	240	25	1	5	0	1	10.2043	0.903349	11.0844	1	516.21	1.79959e+06	140100	16.6667	1921.48	3686.17	1	1.63359	516.21	0.163594	247163	1	3686.17
2017	Anhui	201103760	3	20110376003	17.0455	1.28811	3000	176	23	0	5	0	1	10.2043	0.903349	11.0844	2	516.21	1.79959e+06	140100	17.0455	1921.48	3686.17	1	1.63359	516.21	0.163594	247163	0	3686.17
2017	Anhui	2013011931	5	201301193105	18.5185	1.28811	4000	216	24	1	5	1	1	10.2043	0.903349	11.0844	1	516.21	1.79959e+06	140100	18.5185	1921.48	3686.17	1	1.63359	516.21	0.163594	247163	0	3686.17
2017	Anhui	2013011931	7	201301193107	13.8889	1.28811	3000	216	25	0	5	1	1	10.2043	0.903349	11.0844	1	516.21	1.79959e+06	140100	13.8889	1921.48	3686.17	1	1.63359	516.21	0.163594	247163	0	3686.17
2017	Anhui	201103765	3	20110376503	14.375	1.28811	2300	160	31	0	3	1	1	10.2043	0.903349	11.0844	2	516.21	1.79959e+06	140100	14.375	1921.48	3686.17	1	1.63359	516.21	0.163594	247163	1	3686.17
2017	Anhui	201103765	4	20110376504	14.375	1.28811	2300	160	31	1	3	1	1	10.2043	0.903349	11.0844	2	516.21	1.79959e+06	140100	14.375	1921.48	3686.17	1	1.63359	516.21	0.163594	247163	1	3686.17
2017	Anhui	2013012005	3	201301200503	13.3333	1.28811	4000	300	26	1	6	0	1	10.2043	0.903349	11.0844	2	516.21	1.79959e+06	140100	13.3333	1921.48	3686.17	1	1.63359	516.21	0.163594	247163	0	3686.17
2017	Anhui	2013012007	4	201301200704	14.4231	1.28811	3000	208	28	1	2	0	1	10.2043	0.903349	11.0844	2	516.21	1.79959e+06	140100	14.4231	1921.48	3686.17	1	1.63359	516.21	0.163594	247163	0	3686.17
2017	Anhui	2013012008	3	201301200803	45.4545	1.28811	8000	176	25	1	3	0	1	10.2043	0.903349	11.0844	2	516.21	1.79959e+06	140100	45.4545	1921.48	3686.17	1	1.63359	516.21	0.163594	247163	0	3686.17
2017	Anhui	2015015745	3	201501574503	17.0455	1.28811	3000	176	26	1	5	0	1	10.2043	0.903349	11.0844	2	516.21	1.79959e+06	140100	17.0455	1921.48	3686.17	1	1.63359	516.21	0.163594	247163	0	3686.17
2017	Anhui	2015015749	3	201501574903	3.75	1.28811	1800	480	34	0	5	1	1	10.2043	0.903349	11.0844	1	516.21	1.79959e+06	140100	3.75	1921.48	3686.17	0	1.63359	516.21	0.163594	247163	0	3686.17
2017	Anhui	2015015749	5	201501574905	2.5	1.28811	1200	480	33	1	5	1	1	10.2043	0.903349	11.0844	1	516.21	1.79959e+06	140100	2.5	1921.48	3686.17	0	1.63359	516.21	0.163594	247163	0	3686.17
2017	Anhui	2015015760	3	201501576003	14.2045	1.28811	2500	176	28	1	2	1	1	10.2043	0.903349	11.0844	2	516.21	1.79959e+06	140100	14.2045	1921.48	3686.17	1	1.63359	516.21	0.163594	247163	0	3686.17
2017	Anhui	2015015760	4	201501576004	7.69231	1.28811	1600	208	27	0	5	1	1	10.2043	0.903349	11.0844	2	516.21	1.79959e+06	140100	7.69231	1921.48	3686.17	0	1.63359	516.21	0.163594	247163	0	3686.17
2017	Anhui	2015015761	4	201501576104	14.2045	1.28811	2500	176	28	1	5	1	1	10.2043	0.903349	11.0844	2	516.21	1.79959e+06	140100	14.2045	1921.48	3686.17	1	1.63359	516.21	0.163594	247163	0	3686.17
2017	Anhui	2015015784	3	201501578403	11.1111	1.28811	4000	360	34	1	5	0	1	10.2043	0.903349	11.0844	1	516.21	1.79959e+06	140100	11.1111	1921.48	3686.17	0	1.63359	516.21	0.163594	247163	0	3686.17
2017	Anhui	2015015789	1	201501578901	4.66667	1.28811	1120	240	29	1	3	0	1	10.2043	0.903349	11.0844	2	516.21	1.79959e+06	140100	4.66667	1921.48	3686.17	0	1.63359	516.21	0.163594	247163	0	3686.17
2017	Anhui	2015015792	3	201501579203	12.6667	1.28811	3800	300	31	1	2	1	1	10.2043	0.903349	11.0844	2	516.21	1.79959e+06	140100	12.6667	1921.48	3686.17	1	1.63359	516.21	0.163594	247163	0	3686.17
2017	Anhui	2015015792	4	201501579204	8.92857	1.28811	2000	224	29	0	5	1	1	10.2043	0.903349	11.0844	0	516.21	1.79959e+06	140100	8.92857	1921.48	3686.17	0	1.63359	516.21	0.163594	247163	0	3686.17
2017	Anhui	2015015792	5	201501579205	10	1.28811	2800	280	29	1	5	1	1	10.2043	0.903349	11.0844	1	516.21	1.79959e+06	140100	10	1921.48	3686.17	1	1.63359	516.21	0.163594	247163	0	3686.17
2017	Anhui	2015015796	1	201501579601	6.33333	1.28811	1520	240	31	0	3	1	1	10.2043	0.903349	11.0844	1	516.21	1.79959e+06	140100	6.33333	1921.48	3686.17	0	1.63359	516.21	0.163594	247163	0	3686.17
2017	Anhui	2015015800	4	201501580004	6.66667	1.28811	2100	315	32	1	5	1	1	10.2043	0.903349	11.0844	0	516.21	1.79959e+06	140100	6.66667	1921.48	3686.17	0	1.63359	516.21	0.163594	247163	0	3686.17
2017	Anhui	2015015803	6	201501580306	15.3257	1.28811	4000	261	26	0	6	0	1	10.2043	0.903349	11.0844	2	516.21	1.79959e+06	140100	15.3257	1921.48	3686.17	0	1.63359	516.21	0.163594	247163	0	3686.17
2017	Anhui	2015015805	4	201501580504	3.33333	1.28811	1200	360	26	1	5	0	1	10.2043	0.903349	11.0844	2	516.21	1.79959e+06	140100	3.33333	1921.48	3686.17	0	1.63359	516.21	0.163594	247163	0	3686.17
2017	Anhui	2015015809	3	201501580903	16.6667	1.28811	2600	156	22	1	5	0	1	10.2043	0.903349	11.0844	1	516.21	1.79959e+06	140100	16.6667	1921.48	3686.17	1	1.63359	516.21	0.163594	247163	0	3686.17
2017	Anhui	2015015812	5	201501581205	10.4167	1.28811	1500	144	25	1	5	0	1	10.2043	0.903349	11.0844	2	516.21	1.79959e+06	140100	10.4167	1921.48	3686.17	0	1.63359	516.21	0.163594	247163	0	3686.17
2017	Anhui	2015015812	6	201501581206	46	1.28811	2300	50	28	0	5	0	1	10.2043	0.903349	11.0844	1	516.21	1.79959e+06	140100	46	1921.48	3686.17	0	1.63359	516.21	0.163594	247163	0	3686.17
2017	Anhui	2015015817	4	201501581704	3.40909	1.28811	600	176	17	1	6	0	1	10.2043	0.903349	11.0844	2	516.21	1.79959e+06	140100	3.40909	1921.48	3686.17	0	1.63359	516.21	0.163594	247163	0	3686.17
2017	Anhui	2017006910	1	201700691001	18.5185	1.28811	4000	216	30	1	5	0	1	10.2043	0.903349	11.0844	1	516.21	1.79959e+06	140100	18.5185	1921.48	3686.17	0	1.63359	516.21	0.163594	247163	1	3686.17
2017	Anhui	2015015821	5	201501582105	37.5	1.28811	6000	160	30	1	5	1	1	10.2043	0.903349	11.0844	1	516.21	1.79959e+06	140100	37.5	1921.48	3686.17	1	1.63359	516.21	0.163594	247163	0	3686.17
2017	Anhui	2015015823	3	201501582303	15	1.28811	3000	200	32	1	5	1	1	10.2043	0.903349	11.0844	1	516.21	1.79959e+06	140100	15	1921.48	3686.17	0	1.63359	516.21	0.163594	247163	0	3686.17
2017	Anhui	2015015824	3	201501582403	17.0455	1.28811	3000	176	29	1	2	0	1	10.2043	0.903349	11.0844	2	516.21	1.79959e+06	140100	17.0455	1921.48	3686.17	1	1.63359	516.21	0.163594	247163	0	3686.17
2017	Anhui	2015015825	4	201501582504	6.81818	1.28811	1500	220	27	0	5	1	1	10.2043	0.903349	11.0844	2	516.21	1.79959e+06	140100	6.81818	1921.48	3686.17	0	1.63359	516.21	0.163594	247163	0	3686.17
2017	Anhui	2015015826	4	201501582604	13.3929	1.28811	3000	224	22	0	6	0	1	10.2043	0.903349	11.0844	1	516.21	1.79959e+06	140100	13.3929	1921.48	3686.17	0	1.63359	516.21	0.163594	247163	0	3686.17
2017	Anhui	2015015829	4	201501582904	14.8148	1.28811	4000	270	23	1	3	0	1	10.2043	0.903349	11.0844	2	516.21	1.79959e+06	140100	14.8148	1921.48	3686.17	1	1.63359	516.21	0.163594	247163	0	3686.17
2017	Anhui	2015015841	4	201501584104	17.284	1.28811	2800	162	30	1	5	0	1	10.2043	0.903349	11.0844	1	516.21	1.79959e+06	140100	17.284	1921.48	3686.17	0	1.63359	516.21	0.163594	247163	0	3686.17
2017	Anhui	2015015843	5	201501584305	10.0962	1.28811	3150	312	26	1	5	1	1	10.2043	0.903349	11.0844	2	516.21	1.79959e+06	140100	10.0962	1921.48	3686.17	1	1.63359	516.21	0.163594	247163	0	3686.17
2017	Anhui	2015015913	3	201501591303	39.7727	1.28811	7000	176	30	1	2	0	1	10.2043	0.903349	11.0844	2	516.21	1.79959e+06	140100	39.7727	1921.48	3686.17	1	1.63359	516.21	0.163594	247163	0	3686.17
2017	Anhui	2015015965	3	201501596503	20	1.28811	5600	280	31	1	6	0	1	10.2043	0.903349	11.0844	1	516.21	1.79959e+06	140100	20	1921.48	3686.17	0	1.63359	516.21	0.163594	247163	0	3686.17
2017	Anhui	2015015965	4	201501596504	12.5	1.28811	3000	240	28	0	6	0	1	10.2043	0.903349	11.0844	1	516.21	1.79959e+06	140100	12.5	1921.48	3686.17	0	1.63359	516.21	0.163594	247163	0	3686.17
2017	Anhui	2015015966	3	201501596603	15.625	1.28811	3000	192	26	0	5	0	1	10.2043	0.903349	11.0844	2	516.21	1.79959e+06	140100	15.625	1921.48	3686.17	1	1.63359	516.21	0.163594	247163	0	3686.17
2017	Anhui	2015015974	6	201501597406	24.0385	1.28811	5000	208	35	0	5	1	1	10.2043	0.903349	11.0844	1	516.21	1.79959e+06	140100	24.0385	1921.48	3686.17	0	1.63359	516.21	0.163594	247163	0	3686.17
2017	Anhui	2015015974	8	201501597408	27.7778	1.28811	5000	180	33	0	5	1	1	10.2043	0.903349	11.0844	1	516.21	1.79959e+06	140100	27.7778	1921.48	3686.17	0	1.63359	516.21	0.163594	247163	0	3686.17
2017	Anhui	2015015978	3	201501597803	15.873	1.28811	5000	315	32	1	5	1	1	10.2043	0.903349	11.0844	1	516.21	1.79959e+06	140100	15.873	1921.48	3686.17	0	1.63359	516.21	0.163594	247163	0	3686.17
2017	Anhui	2015015979	3	201501597903	13.8889	1.28811	2500	180	30	0	5	0	1	10.2043	0.903349	11.0844	1	516.21	1.79959e+06	140100	13.8889	1921.48	3686.17	1	1.63359	516.21	0.163594	247163	0	3686.17
2017	Anhui	2015015981	3	201501598103	8.33333	1.28811	2000	240	27	0	6	0	1	10.2043	0.903349	11.0844	2	516.21	1.79959e+06	140100	8.33333	1921.48	3686.17	1	1.63359	516.21	0.163594	247163	0	3686.17
2017	Anhui	2015015995	3	201501599503	30.1724	1.28811	7000	232	30	1	5	0	1	10.2043	0.903349	11.0844	1	516.21	1.79959e+06	140100	30.1724	1921.48	3686.17	0	1.63359	516.21	0.163594	247163	1	3686.17
2017	Anhui	2015016007	4	201501600704	14.881	1.28811	5000	336	30	1	5	1	1	10.2043	0.903349	11.0844	2	516.21	1.79959e+06	140100	14.881	1921.48	3686.17	1	1.63359	516.21	0.163594	247163	1	3686.17
2017	Anhui	2015016007	5	201501600705	8.92857	1.28811	3000	336	29	0	5	1	1	10.2043	0.903349	11.0844	1	516.21	1.79959e+06	140100	8.92857	1921.48	3686.17	1	1.63359	516.21	0.163594	247163	1	3686.17
2017	Anhui	2015016009	5	201501600905	21.1538	1.28811	5500	260	25	0	5	0	1	10.2043	0.903349	11.0844	2	516.21	1.79959e+06	140100	21.1538	1921.48	3686.17	1	1.63359	516.21	0.163594	247163	0	3686.17
2017	Anhui	2015016010	4	201501601004	10.4167	1.28811	2500	240	29	0	6	1	1	10.2043	0.903349	11.0844	1	516.21	1.79959e+06	140100	10.4167	1921.48	3686.17	1	1.63359	516.21	0.163594	247163	0	3686.17
2017	Anhui	2015016010	5	201501601005	24.0385	1.28811	5000	208	27	0	2	0	1	10.2043	0.903349	11.0844	2	516.21	1.79959e+06	140100	24.0385	1921.48	3686.17	1	1.63359	516.21	0.163594	247163	0	3686.17
2017	Anhui	2015016015	3	201501601503	9.72222	1.28811	3500	360	32	0	2	0	1	10.2043	0.903349	11.0844	0	516.21	1.79959e+06	140100	9.72222	1921.48	3686.17	1	1.63359	516.21	0.163594	247163	0	3686.17
2017	Anhui	2015016025	4	201501602504	23.0769	1.28811	9000	390	31	1	6	0	1	10.2043	0.903349	11.0844	1	516.21	1.79959e+06	140100	23.0769	1921.48	3686.17	0	1.63359	516.21	0.163594	247163	0	3686.17
2017	Anhui	2015016026	3	201501602603	52.0833	1.28811	10000	192	29	0	2	0	1	10.2043	0.903349	11.0844	2	516.21	1.79959e+06	140100	52.0833	1921.48	3686.17	1	1.63359	516.21	0.163594	247163	0	3686.17
2017	Anhui	2015016026	4	201501602604	16.8269	1.28811	3500	208	27	0	5	0	1	10.2043	0.903349	11.0844	2	516.21	1.79959e+06	140100	16.8269	1921.48	3686.17	0	1.63359	516.21	0.163594	247163	0	3686.17
2017	Anhui	2015016034	3	201501603403	12.5	1.28811	2000	160	25	1	6	0	1	10.2043	0.903349	11.0844	0	516.21	1.79959e+06	140100	12.5	1921.48	3686.17	0	1.63359	516.21	0.163594	247163	0	3686.17
2017	Anhui	2015016037	4	201501603704	9.61538	1.28811	3000	312	31	0	5	1	1	10.2043	0.903349	11.0844	1	516.21	1.79959e+06	140100	9.61538	1921.48	3686.17	0	1.63359	516.21	0.163594	247163	0	3686.17
2017	Anhui	2017016317	1	201701631701	15.873	1.28811	3000	189	31	1	5	1	1	10.2043	0.903349	11.0844	1	516.21	1.79959e+06	140100	15.873	1921.48	3686.17	1	1.63359	516.21	0.163594	247163	0	3686.17
2017	Anhui	2015016038	6	201501603806	10.2564	1.28811	4000	390	32	1	5	1	1	10.2043	0.903349	11.0844	1	516.21	1.79959e+06	140100	10.2564	1921.48	3686.17	0	1.63359	516.21	0.163594	247163	0	3686.17
2017	Anhui	2015016038	7	201501603807	10.2564	1.28811	4000	390	29	0	5	1	1	10.2043	0.903349	11.0844	2	516.21	1.79959e+06	140100	10.2564	1921.48	3686.17	0	1.63359	516.21	0.163594	247163	0	3686.17
2017	Anhui	2015016038	8	201501603808	10.2564	1.28811	4000	390	30	1	5	1	1	10.2043	0.903349	11.0844	1	516.21	1.79959e+06	140100	10.2564	1921.48	3686.17	0	1.63359	516.21	0.163594	247163	0	3686.17
2017	Anhui	2015016038	9	201501603809	10.2564	1.28811	4000	390	28	0	5	1	1	10.2043	0.903349	11.0844	1	516.21	1.79959e+06	140100	10.2564	1921.48	3686.17	0	1.63359	516.21	0.163594	247163	0	3686.17
2017	Anhui	2015016039	3	201501603903	37.5	1.28811	4500	120	31	1	5	0	0	10.2043	0.903349	11.0844	1	516.21	1.79959e+06	140100	37.5	1921.48	3686.17	0	1.63359	516.21	0.163594	247163	0	3686.17
2017	Anhui	2015016041	3	201501604103	26.6667	1.28811	4000	150	26	1	6	0	1	10.2043	0.903349	11.0844	1	516.21	1.79959e+06	140100	26.6667	1921.48	3686.17	0	1.63359	516.21	0.163594	247163	0	3686.17
2017	Anhui	2015016046	4	201501604604	6.66667	1.28811	3000	450	29	1	2	1	1	10.2043	0.903349	11.0844	1	516.21	1.79959e+06	140100	6.66667	1921.48	3686.17	1	1.63359	516.21	0.163594	247163	1	3686.17
2017	Anhui	2015016046	5	201501604605	8.01282	1.28811	2500	312	29	0	5	1	1	10.2043	0.903349	11.0844	1	516.21	1.79959e+06	140100	8.01282	1921.48	3686.17	0	1.63359	516.21	0.163594	247163	1	3686.17
2017	Anhui	2015016046	8	201501604608	20.8333	1.28811	4000	192	31	1	5	1	1	10.2043	0.903349	11.0844	2	516.21	1.79959e+06	140100	20.8333	1921.48	3686.17	1	1.63359	516.21	0.163594	247163	1	3686.17
2017	Anhui	2015016046	9	201501604609	8.33333	1.28811	2000	240	31	0	6	1	1	10.2043	0.903349	11.0844	1	516.21	1.79959e+06	140100	8.33333	1921.48	3686.17	0	1.63359	516.21	0.163594	247163	1	3686.17
2017	Anhui	2015016047	3	201501604703	10.5769	1.28811	2200	208	29	0	6	1	1	10.2043	0.903349	11.0844	1	516.21	1.79959e+06	140100	10.5769	1921.48	3686.17	1	1.63359	516.21	0.163594	247163	0	3686.17
2017	Anhui	2015016047	5	201501604705	34.375	1.28811	5500	160	34	1	6	1	1	10.2043	0.903349	11.0844	1	516.21	1.79959e+06	140100	34.375	1921.48	3686.17	1	1.63359	516.21	0.163594	247163	0	3686.17
2017	Anhui	2015016118	3	201501611803	9	1.28811	2700	300	25	1	6	1	1	10.2043	0.903349	11.0844	2	516.21	1.79959e+06	140100	9	1921.48	3686.17	0	1.63359	516.21	0.163594	247163	0	3686.17
2017	Anhui	2015016118	4	201501611804	16.8269	1.28811	3500	208	25	0	5	1	1	10.2043	0.903349	11.0844	2	516.21	1.79959e+06	140100	16.8269	1921.48	3686.17	1	1.63359	516.21	0.163594	247163	0	3686.17
2017	Anhui	2015016129	3	201501612903	6.41026	1.28811	2000	312	27	1	6	1	1	10.2043	0.903349	11.0844	1	516.21	1.79959e+06	140100	6.41026	1921.48	3686.17	0	1.63359	516.21	0.163594	247163	0	3686.17
2017	Anhui	2015016129	4	201501612904	8.33333	1.28811	2000	240	28	0	6	1	1	10.2043	0.903349	11.0844	1	516.21	1.79959e+06	140100	8.33333	1921.48	3686.17	0	1.63359	516.21	0.163594	247163	0	3686.17
2017	Anhui	2015016192	3	201501619203	8.8	1.28811	2200	250	24	1	6	1	1	10.2043	0.903349	11.0844	1	516.21	1.79959e+06	140100	8.8	1921.48	3686.17	0	1.63359	516.21	0.163594	247163	0	3686.17
2017	Anhui	2015016199	7	201501619907	16.2037	1.28811	3500	216	35	1	6	1	0	10.2043	0.903349	11.0844	1	516.21	1.79959e+06	140100	16.2037	1921.48	3686.17	1	1.63359	516.21	0.163594	247163	0	3686.17
2017	Anhui	2015016224	5	201501622405	4.16667	1.28811	1500	360	17	0	5	0	1	10.2043	0.903349	11.0844	1	516.21	1.79959e+06	140100	4.16667	1921.48	3686.17	0	1.63359	516.21	0.163594	247163	0	3686.17
2017	Anhui	2015016225	3	201501622503	1	1.28811	300	300	17	1	6	0	1	10.2043	0.903349	11.0844	1	516.21	1.79959e+06	140100	1	1921.48	3686.17	0	1.63359	516.21	0.163594	247163	0	3686.17
2017	Anhui	2015016229	10	201501622910	19.4872	1.28811	3800	195	33	1	5	0	0	10.2043	0.903349	11.0844	0	516.21	1.79959e+06	140100	19.4872	1921.48	3686.17	1	1.63359	516.21	0.163594	247163	0	3686.17
2017	Anhui	2015016232	6	201501623206	13.8889	1.28811	5000	360	29	1	5	1	1	10.2043	0.903349	11.0844	1	516.21	1.79959e+06	140100	13.8889	1921.48	3686.17	1	1.63359	516.21	0.163594	247163	0	3686.17
2017	Anhui	2015016233	4	201501623304	14.8148	1.28811	4000	270	33	1	5	1	1	10.2043	0.903349	11.0844	1	516.21	1.79959e+06	140100	14.8148	1921.48	3686.17	0	1.63359	516.21	0.163594	247163	0	3686.17
2017	Anhui	2015016237	5	201501623705	6.94444	1.28811	2500	360	19	1	6	0	1	10.2043	0.903349	11.0844	1	516.21	1.79959e+06	140100	6.94444	1921.48	3686.17	0	1.63359	516.21	0.163594	247163	0	3686.17
2017	Anhui	2015016238	4	201501623804	10.4167	1.28811	3500	336	21	1	2	0	1	10.2043	0.903349	11.0844	1	516.21	1.79959e+06	140100	10.4167	1921.48	3686.17	1	1.63359	516.21	0.163594	247163	0	3686.17
2017	Anhui	2015016238	5	201501623805	31.25	1.28811	5500	176	24	0	5	0	1	10.2043	0.903349	11.0844	2	516.21	1.79959e+06	140100	31.25	1921.48	3686.17	1	1.63359	516.21	0.163594	247163	0	3686.17
2017	Anhui	2015016241	4	201501624104	2.97619	1.28811	1000	336	23	1	2	0	1	10.2043	0.903349	11.0844	2	516.21	1.79959e+06	140100	2.97619	1921.48	3686.17	0	1.63359	516.21	0.163594	247163	0	3686.17
2017	Anhui	2015016241	5	201501624105	8.69565	1.28811	2000	230	21	1	5	1	1	10.2043	0.903349	11.0844	1	516.21	1.79959e+06	140100	8.69565	1921.48	3686.17	0	1.63359	516.21	0.163594	247163	0	3686.17
2017	Anhui	2015016242	3	201501624203	17.5	1.28811	3500	200	28	1	5	1	1	10.2043	0.903349	11.0844	1	516.21	1.79959e+06	140100	17.5	1921.48	3686.17	0	1.63359	516.21	0.163594	247163	0	3686.17
2017	Anhui	2015016242	4	201501624204	17.5	1.28811	3500	200	26	0	5	1	1	10.2043	0.903349	11.0844	1	516.21	1.79959e+06	140100	17.5	1921.48	3686.17	0	1.63359	516.21	0.163594	247163	0	3686.17
2017	Anhui	2015016249	5	201501624905	10	1.28811	3000	300	30	1	5	1	1	10.2043	0.903349	11.0844	1	516.21	1.79959e+06	140100	10	1921.48	3686.17	0	1.63359	516.21	0.163594	247163	0	3686.17
2017	Anhui	2015016249	6	201501624906	10	1.28811	3000	300	30	0	5	1	0	10.2043	0.903349	11.0844	1	516.21	1.79959e+06	140100	10	1921.48	3686.17	0	1.63359	516.21	0.163594	247163	0	3686.17
2017	Anhui	2015016251	3	201501625103	13.986	1.28811	4000	286	27	0	5	1	1	10.2043	0.903349	11.0844	1	516.21	1.79959e+06	140100	13.986	1921.48	3686.17	1	1.63359	516.21	0.163594	247163	0	3686.17
2017	Anhui	2015016251	5	201501625105	21.7391	1.28811	5000	230	26	1	5	1	1	10.2043	0.903349	11.0844	1	516.21	1.79959e+06	140100	21.7391	1921.48	3686.17	1	1.63359	516.21	0.163594	247163	0	3686.17
2017	Anhui	2015016251	6	201501625106	10	1.28811	3000	300	24	1	3	0	1	10.2043	0.903349	11.0844	2	516.21	1.79959e+06	140100	10	1921.48	3686.17	1	1.63359	516.21	0.163594	247163	0	3686.17
2017	Anhui	2015016255	5	201501625505	6.66667	1.28811	2000	300	25	0	5	1	1	10.2043	0.903349	11.0844	1	516.21	1.79959e+06	140100	6.66667	1921.48	3686.17	1	1.63359	516.21	0.163594	247163	0	3686.17
2017	Anhui	2015016273	4	201501627304	11.6667	1.28811	3500	300	25	1	5	1	1	10.2043	0.903349	11.0844	1	516.21	1.79959e+06	140100	11.6667	1921.48	3686.17	0	1.63359	516.21	0.163594	247163	0	3686.17
2017	Anhui	2015016274	7	201501627407	10.989	1.28811	4000	364	30	1	5	1	1	10.2043	0.903349	11.0844	1	516.21	1.79959e+06	140100	10.989	1921.48	3686.17	0	1.63359	516.21	0.163594	247163	0	3686.17
2017	Anhui	2015016274	8	201501627408	8.24176	1.28811	3000	364	30	0	5	1	1	10.2043	0.903349	11.0844	1	516.21	1.79959e+06	140100	8.24176	1921.48	3686.17	0	1.63359	516.21	0.163594	247163	0	3686.17
2017	Anhui	2015016279	5	201501627905	24.4318	1.28811	4300	176	25	1	5	0	1	10.2043	0.903349	11.0844	2	516.21	1.79959e+06	140100	24.4318	1921.48	3686.17	1	1.63359	516.21	0.163594	247163	0	3686.17
2017	Anhui	2015016285	2	201501628502	12.5	1.28811	2750	220	27	1	6	0	1	10.2043	0.903349	11.0844	1	516.21	1.79959e+06	140100	12.5	1921.48	3686.17	0	1.63359	516.21	0.163594	247163	0	3686.17
2017	Anhui	2015016285	4	201501628504	19.8864	1.28811	3500	176	29	0	4	0	1	10.2043	0.903349	11.0844	2	516.21	1.79959e+06	140100	19.8864	1921.48	3686.17	1	1.63359	516.21	0.163594	247163	0	3686.17
2017	Anhui	2015016290	2	201501629002	13.4615	1.28811	3500	260	29	1	5	1	1	10.2043	0.903349	11.0844	1	516.21	1.79959e+06	140100	13.4615	1921.48	3686.17	0	1.63359	516.21	0.163594	247163	0	3686.17
2017	Anhui	2015016295	4	201501629504	15.3846	1.28811	4000	260	23	1	2	1	1	10.2043	0.903349	11.0844	1	516.21	1.79959e+06	140100	15.3846	1921.48	3686.17	1	1.63359	516.21	0.163594	247163	0	3686.17
2017	Anhui	2015016295	5	201501629505	16	1.28811	4000	250	24	0	2	1	1	10.2043	0.903349	11.0844	1	516.21	1.79959e+06	140100	16	1921.48	3686.17	1	1.63359	516.21	0.163594	247163	0	3686.17
2017	Anhui	2015016298	6	201501629806	11.4943	1.28811	3000	261	28	1	5	1	1	10.2043	0.903349	11.0844	2	516.21	1.79959e+06	140100	11.4943	1921.48	3686.17	0	1.63359	516.21	0.163594	247163	0	3686.17
2017	Anhui	2015016300	3	201501630003	9.09091	1.28811	3000	330	23	1	5	1	1	10.2043	0.903349	11.0844	1	516.21	1.79959e+06	140100	9.09091	1921.48	3686.17	1	1.63359	516.21	0.163594	247163	0	3686.17
2017	Anhui	2015016305	4	201501630504	16.4609	1.28811	4000	243	28	1	6	1	1	10.2043	0.903349	11.0844	1	516.21	1.79959e+06	140100	16.4609	1921.48	3686.17	0	1.63359	516.21	0.163594	247163	0	3686.17
2017	Anhui	2015016307	2	201501630702	6.11111	1.28811	2200	360	35	1	6	1	1	10.2043	0.903349	11.0844	1	516.21	1.79959e+06	140100	6.11111	1921.48	3686.17	0	1.63359	516.21	0.163594	247163	0	3686.17
2017	Anhui	2017016995	4	201701699504	12.5	1.28811	2000	160	35	1	6	0	1	10.2043	0.903349	11.0844	0	516.21	1.79959e+06	140100	12.5	1921.48	3686.17	0	1.63359	516.21	0.163594	247163	0	3686.17
2017	Anhui	2015016470	3	201501647003	5.16129	1.28811	2000	387.5	20	0	5	0	0	10.2043	0.903349	11.0844	1	516.21	1.79959e+06	140100	5.16129	1921.48	3686.17	1	1.63359	516.21	0.163594	247163	0	3686.17
2017	Anhui	2015016478	4	201501647804	11.1111	1.28811	4000	360	32	0	5	1	1	10.2043	0.903349	11.0844	1	516.21	1.79959e+06	140100	11.1111	1921.48	3686.17	0	1.63359	516.21	0.163594	247163	0	3686.17
2017	Anhui	2015016478	5	201501647805	11.1111	1.28811	4000	360	35	1	5	1	1	10.2043	0.903349	11.0844	1	516.21	1.79959e+06	140100	11.1111	1921.48	3686.17	0	1.63359	516.21	0.163594	247163	0	3686.17
2017	Anhui	2015016546	7	201501654607	15	1.28811	3000	200	26	0	3	0	1	10.2043	0.903349	11.0844	2	516.21	1.79959e+06	140100	15	1921.48	3686.17	1	1.63359	516.21	0.163594	247163	0	3686.17
2017	Anhui	2015016622	3	201501662203	7.14286	1.28811	2000	280	21	1	5	0	1	10.2043	0.903349	11.0844	1	516.21	1.79959e+06	140100	7.14286	1921.48	3686.17	1	1.63359	516.21	0.163594	247163	0	3686.17
2017	Anhui	2017001322	3	201700132203	18.5185	1.28811	5000	270	34	1	6	0	1	10.2043	0.903349	11.0844	1	516.21	1.79959e+06	140100	18.5185	1921.48	3686.17	0	1.63359	516.21	0.163594	247163	0	3686.17
2017	Anhui	2017000807	3	201700080703	14.881	1.28811	5000	336	24	1	6	0	1	10.2043	0.903349	11.0844	2	516.21	1.79959e+06	140100	14.881	1921.48	3686.17	1	1.63359	516.21	0.163594	247163	0	3686.17
2017	Anhui	2013012418	4	201301241804	7.85714	1.28811	2200	280	28	0	6	1	1	10.2043	0.903349	11.0844	1	516.21	1.79959e+06	140100	7.85714	1921.48	3686.17	1	1.63359	516.21	0.163594	247163	0	3686.17
2017	Anhui	2013012418	3	201301241803	13.3333	1.28811	4000	300	28	1	6	1	1	10.2043	0.903349	11.0844	1	516.21	1.79959e+06	140100	13.3333	1921.48	3686.17	0	1.63359	516.21	0.163594	247163	0	3686.17
2017	Anhui	201103924	3	20110392403	26.4423	1.28811	5500	208	23	0	5	0	1	10.2043	0.903349	11.0844	2	516.21	1.79959e+06	140100	26.4423	1921.48	3686.17	1	1.63359	516.21	0.163594	247163	0	3686.17
2017	Anhui	2013012409	3	201301240903	14.5833	1.28811	3500	240	22	1	5	0	1	10.2043	0.903349	11.0844	1	516.21	1.79959e+06	140100	14.5833	1921.48	3686.17	0	1.63359	516.21	0.163594	247163	0	3686.17
2017	Anhui	2013012407	3	201301240703	2.01818	1.28811	333	165	33	1	5	1	1	10.2043	0.903349	11.0844	1	516.21	1.79959e+06	140100	2.01818	1921.48	3686.17	0	1.63359	516.21	0.163594	247163	0	3686.17
2017	Anhui	2013012404	2	201301240402	9.23077	1.28811	2400	260	27	1	6	0	1	10.2043	0.903349	11.0844	1	516.21	1.79959e+06	140100	9.23077	1921.48	3686.17	1	1.63359	516.21	0.163594	247163	0	3686.17
2017	Anhui	2013012397	3	201301239703	4.0404	1.28811	1200	297	22	0	6	0	1	10.2043	0.903349	11.0844	2	516.21	1.79959e+06	140100	4.0404	1921.48	3686.17	0	1.63359	516.21	0.163594	247163	1	3686.17
2017	Anhui	2013012394	3	201301239403	11.3636	1.28811	2000	176	21	1	5	0	1	10.2043	0.903349	11.0844	1	516.21	1.79959e+06	140100	11.3636	1921.48	3686.17	1	1.63359	516.21	0.163594	247163	0	3686.17
2017	Anhui	2013012388	1	201301238801	8.92857	1.28811	3000	336	30	1	6	1	1	10.2043	0.903349	11.0844	1	516.21	1.79959e+06	140100	8.92857	1921.48	3686.17	0	1.63359	516.21	0.163594	247163	0	3686.17
2017	Anhui	2013012387	3	201301238703	46.9697	1.28811	3100	66	23	0	3	0	1	10.2043	0.903349	11.0844	2	516.21	1.79959e+06	140100	46.9697	1921.48	3686.17	0	1.63359	516.21	0.163594	247163	0	3686.17
2017	Anhui	2017017618	2	201701761802	25	1.28811	5000	200	33	1	5	1	1	10.2043	0.903349	11.0844	1	516.21	1.79959e+06	140100	25	1921.48	3686.17	0	1.63359	516.21	0.163594	247163	0	3686.17
2017	Anhui	2013012385	3	201301238503	12.5	1.28811	2300	184	27	1	3	0	1	10.2043	0.903349	11.0844	2	516.21	1.79959e+06	140100	12.5	1921.48	3686.17	1	1.63359	516.21	0.163594	247163	1	3686.17
2017	Anhui	2013012377	4	201301237704	15.3409	1.28811	2700	176	32	0	3	1	1	10.2043	0.903349	11.0844	2	516.21	1.79959e+06	140100	15.3409	1921.48	3686.17	1	1.63359	516.21	0.163594	247163	0	3686.17
2017	Anhui	2013012377	3	201301237703	11.3636	1.28811	2000	176	33	1	2	1	1	10.2043	0.903349	11.0844	1	516.21	1.79959e+06	140100	11.3636	1921.48	3686.17	1	1.63359	516.21	0.163594	247163	0	3686.17
2017	Anhui	2017018756	2	201701875602	27.0833	1.28811	6500	240	33	1	5	1	1	10.2043	0.903349	11.0844	1	516.21	1.79959e+06	140100	27.0833	1921.48	3686.17	0	1.63359	516.21	0.163594	247163	0	3686.17
2017	Anhui	2013012364	3	201301236403	17.0455	1.28811	3000	176	34	0	3	1	1	10.2043	0.903349	11.0844	2	516.21	1.79959e+06	140100	17.0455	1921.48	3686.17	1	1.63359	516.21	0.163594	247163	1	3686.17
2017	Anhui	2013012360	3	201301236003	20	1.28811	4000	200	18	1	5	0	1	10.2043	0.903349	11.0844	1	516.21	1.79959e+06	140100	20	1921.48	3686.17	0	1.63359	516.21	0.163594	247163	0	3686.17
2017	Anhui	2013012354	5	201301235405	11.3636	1.28811	2000	176	25	0	6	1	1	10.2043	0.903349	11.0844	2	516.21	1.79959e+06	140100	11.3636	1921.48	3686.17	1	1.63359	516.21	0.163594	247163	0	3686.17
2017	Anhui	2013012354	3	201301235403	20	1.28811	4000	200	25	1	6	1	1	10.2043	0.903349	11.0844	1	516.21	1.79959e+06	140100	20	1921.48	3686.17	0	1.63359	516.21	0.163594	247163	0	3686.17
2017	Anhui	2013012353	4	201301235304	13.4615	1.28811	2800	208	24	0	5	1	1	10.2043	0.903349	11.0844	2	516.21	1.79959e+06	140100	13.4615	1921.48	3686.17	1	1.63359	516.21	0.163594	247163	1	3686.17
2017	Anhui	2017000712	6	201700071206	11.9048	1.28811	4000	336	29	1	5	1	1	10.2043	0.903349	11.0844	1	516.21	1.79959e+06	140100	11.9048	1921.48	3686.17	0	1.63359	516.21	0.163594	247163	0	3686.17
2017	Anhui	2013012350	3	201301235003	12.0192	1.28811	2500	208	30	1	6	0	1	10.2043	0.903349	11.0844	2	516.21	1.79959e+06	140100	12.0192	1921.48	3686.17	0	1.63359	516.21	0.163594	247163	0	3686.17
2017	Anhui	2013012341	5	201301234105	6.25	1.28811	1500	240	30	1	6	0	1	10.2043	0.903349	11.0844	2	516.21	1.79959e+06	140100	6.25	1921.48	3686.17	0	1.63359	516.21	0.163594	247163	0	3686.17
2017	Anhui	2013012337	4	201301233704	16.6667	1.28811	5000	300	24	1	5	0	1	10.2043	0.903349	11.0844	1	516.21	1.79959e+06	140100	16.6667	1921.48	3686.17	0	1.63359	516.21	0.163594	247163	0	3686.17
2017	Anhui	2013012337	3	201301233703	7.57576	1.28811	2500	330	29	1	5	0	0	10.2043	0.903349	11.0844	1	516.21	1.79959e+06	140100	7.57576	1921.48	3686.17	1	1.63359	516.21	0.163594	247163	0	3686.17
2017	Anhui	201103902	3	20110390203	22.7273	1.28811	4000	176	20	1	5	0	1	10.2043	0.903349	11.0844	1	516.21	1.79959e+06	140100	22.7273	1921.48	3686.17	1	1.63359	516.21	0.163594	247163	1	3686.17
2017	Anhui	2013012333	3	201301233303	6.92308	1.28811	1800	260	28	0	5	0	1	10.2043	0.903349	11.0844	1	516.21	1.79959e+06	140100	6.92308	1921.48	3686.17	1	1.63359	516.21	0.163594	247163	0	3686.17
2017	Anhui	2013012332	4	201301233204	18	1.28811	4500	250	22	1	5	0	1	10.2043	0.903349	11.0844	2	516.21	1.79959e+06	140100	18	1921.48	3686.17	1	1.63359	516.21	0.163594	247163	0	3686.17
2017	Anhui	2013012330	6	201301233006	17.5	1.28811	3500	200	29	1	5	1	1	10.2043	0.903349	11.0844	0	516.21	1.79959e+06	140100	17.5	1921.48	3686.17	0	1.63359	516.21	0.163594	247163	0	3686.17
2017	Anhui	2013012330	4	201301233004	5.20833	1.28811	1000	192	31	0	5	1	1	10.2043	0.903349	11.0844	1	516.21	1.79959e+06	140100	5.20833	1921.48	3686.17	0	1.63359	516.21	0.163594	247163	0	3686.17
2017	Anhui	2013012330	3	201301233003	6.66667	1.28811	4000	600	33	1	6	1	1	10.2043	0.903349	11.0844	0	516.21	1.79959e+06	140100	6.66667	1921.48	3686.17	0	1.63359	516.21	0.163594	247163	0	3686.17
2017	Anhui	201103892	3	20110389203	13.6364	1.28811	3000	220	27	1	5	0	0	10.2043	0.903349	11.0844	2	516.21	1.79959e+06	140100	13.6364	1921.48	3686.17	0	1.63359	516.21	0.163594	247163	0	3686.17
2017	Anhui	2013012321	4	201301232104	10	1.28811	3000	300	33	0	5	1	1	10.2043	0.903349	11.0844	1	516.21	1.79959e+06	140100	10	1921.48	3686.17	0	1.63359	516.21	0.163594	247163	0	3686.17
2017	Anhui	2013012321	3	201301232103	10	1.28811	3000	300	33	1	6	1	1	10.2043	0.903349	11.0844	1	516.21	1.79959e+06	140100	10	1921.48	3686.17	0	1.63359	516.21	0.163594	247163	0	3686.17
2017	Anhui	201103890	8	20110389008	17.0455	1.28811	3000	176	29	0	5	1	0	10.2043	0.903349	11.0844	1	516.21	1.79959e+06	140100	17.0455	1921.48	3686.17	0	1.63359	516.21	0.163594	247163	0	3686.17
2017	Anhui	201103890	7	20110389007	10	1.28811	3000	300	33	1	5	1	1	10.2043	0.903349	11.0844	1	516.21	1.79959e+06	140100	10	1921.48	3686.17	0	1.63359	516.21	0.163594	247163	0	3686.17
2017	Anhui	2013012320	3	201301232003	25.5682	1.28811	4500	176	28	1	2	0	1	10.2043	0.903349	11.0844	2	516.21	1.79959e+06	140100	25.5682	1921.48	3686.17	1	1.63359	516.21	0.163594	247163	1	3686.17
2017	Anhui	2017022205	5	201702220505	25	1.28811	5000	200	32	1	5	1	1	10.2043	0.903349	11.0844	2	516.21	1.79959e+06	140100	25	1921.48	3686.17	1	1.63359	516.21	0.163594	247163	0	3686.17
2017	Anhui	2015016291	2	201501629102	13.7778	1.28811	3100	225	25	1	5	1	1	10.2043	0.903349	11.0844	1	516.21	1.79959e+06	140100	13.7778	1921.48	3686.17	1	1.63359	516.21	0.163594	247163	0	3686.17
2017	Anhui	2013012428	4	201301242804	14.4231	1.28811	4500	312	28	1	5	1	1	10.2043	0.903349	11.0844	1	516.21	1.79959e+06	140100	14.4231	1921.48	3686.17	0	1.63359	516.21	0.163594	247163	0	3686.17
2017	Anhui	201103925	3	20110392503	4.94505	1.28811	900	182	21	1	6	0	1	10.2043	0.903349	11.0844	1	516.21	1.79959e+06	140100	4.94505	1921.48	3686.17	1	1.63359	516.21	0.163594	247163	0	3686.17
2017	Anhui	2017034817	3	201703481703	9.61538	1.28811	2000	208	26	0	2	0	1	10.2043	0.903349	11.0844	2	516.21	1.79959e+06	140100	9.61538	1921.48	3686.17	1	1.63359	516.21	0.163594	247163	0	3686.17
2017	Anhui	2017022205	6	201702220506	13.3333	1.28811	4000	300	30	0	5	1	1	10.2043	0.903349	11.0844	0	516.21	1.79959e+06	140100	13.3333	1921.48	3686.17	1	1.63359	516.21	0.163594	247163	0	3686.17
2017	Anhui	2017020630	4	201702063004	12.037	1.28811	2600	216	24	0	2	0	1	10.2043	0.903349	11.0844	1	516.21	1.79959e+06	140100	12.037	1921.48	3686.17	1	1.63359	516.21	0.163594	247163	0	3686.17
2017	Anhui	2017022921	1	201702292101	11.3636	1.28811	2000	176	33	0	5	1	1	10.2043	0.903349	11.0844	1	516.21	1.79959e+06	140100	11.3636	1921.48	3686.17	1	1.63359	516.21	0.163594	247163	0	3686.17
2017	Anhui	2017037779	5	201703777905	10.9615	1.28811	2850	260	32	1	6	1	1	10.2043	0.903349	11.0844	1	516.21	1.79959e+06	140100	10.9615	1921.48	3686.17	1	1.63359	516.21	0.163594	247163	0	3686.17
2017	Anhui	2017037779	6	201703777906	9.13462	1.28811	2850	312	34	0	6	1	1	10.2043	0.903349	11.0844	1	516.21	1.79959e+06	140100	9.13462	1921.48	3686.17	1	1.63359	516.21	0.163594	247163	0	3686.17
2017	Anhui	2017025721	3	201702572103	5.01672	1.28811	1500	299	22	1	5	0	1	10.2043	0.903349	11.0844	2	516.21	1.79959e+06	140100	5.01672	1921.48	3686.17	0	1.63359	516.21	0.163594	247163	0	3686.17
2017	Anhui	2017021425	3	201702142503	20	1.28811	5000	250	35	1	5	1	1	10.2043	0.903349	11.0844	1	516.21	1.79959e+06	140100	20	1921.48	3686.17	0	1.63359	516.21	0.163594	247163	0	3686.17
2017	Anhui	2017026687	2	201702668702	17.0455	1.28811	3000	176	35	0	3	1	1	10.2043	0.903349	11.0844	2	516.21	1.79959e+06	140100	17.0455	1921.48	3686.17	1	1.63359	516.21	0.163594	247163	0	3686.17
2017	Anhui	2017026687	1	201702668701	17.0455	1.28811	3000	176	34	1	3	1	1	10.2043	0.903349	11.0844	2	516.21	1.79959e+06	140100	17.0455	1921.48	3686.17	1	1.63359	516.21	0.163594	247163	0	3686.17
2017	Beijing	2017006521	1	201700652101	56.8182	1.85098	10000	176	27	1	6	0	1	10.2405	4.23668	11.7883	1	812.859	356820	16410.5	56.8182	1066.89	5804.49	1	1.5283	812.859	0.141346	18042	0	5804.49
2017	Beijing	2015000718	1	201500071801	56.8182	1.85098	10000	176	32	1	5	0	1	10.2405	4.23668	11.7883	3	812.859	356820	16410.5	56.8182	1066.89	5804.49	1	1.5283	812.859	0.141346	18042	0	5804.49
2017	Beijing	2015000825	1	201500082501	50.5051	1.85098	10000	198	28	1	5	0	1	10.2405	4.23668	11.7883	2	812.859	356820	16410.5	50.5051	1066.89	5804.49	1	1.5283	812.859	0.141346	18042	0	5804.49
2017	Beijing	2017000439	1	201700043901	22.7273	1.85098	4000	176	26	1	5	1	1	10.2405	4.23668	11.7883	2	812.859	356820	16410.5	22.7273	1066.89	5804.49	1	1.5283	812.859	0.141346	18042	0	5804.49
2017	Beijing	2017000439	2	201700043902	22.7273	1.85098	4000	176	24	0	5	1	1	10.2405	4.23668	11.7883	2	812.859	356820	16410.5	22.7273	1066.89	5804.49	1	1.5283	812.859	0.141346	18042	0	5804.49
2017	Beijing	2015000444	3	201500044403	8.88889	1.85098	3200	360	25	1	2	0	1	10.2405	4.23668	11.7883	2	812.859	356820	16410.5	8.88889	1066.89	5804.49	1	1.5283	812.859	0.141346	18042	0	5804.49
2017	Beijing	2015000072	3	201500007203	31.8182	1.85098	7000	220	27	1	4	0	1	10.2405	4.23668	11.7883	2	812.859	356820	16410.5	31.8182	1066.89	5804.49	1	1.5283	812.859	0.141346	18042	0	5804.49
2017	Beijing	2015000867	2	201500086702	17.0455	1.85098	3000	176	31	0	3	1	1	10.2405	4.23668	11.7883	2	812.859	356820	16410.5	17.0455	1066.89	5804.49	1	1.5283	812.859	0.141346	18042	0	5804.49
2017	Beijing	2017007193	1	201700719301	56.8182	1.85098	10000	176	31	1	4	1	1	10.2405	4.23668	11.7883	2	812.859	356820	16410.5	56.8182	1066.89	5804.49	1	1.5283	812.859	0.141346	18042	0	5804.49
2017	Beijing	2017007193	2	201700719302	38.961	1.85098	6000	154	30	0	2	1	1	10.2405	4.23668	11.7883	2	812.859	356820	16410.5	38.961	1066.89	5804.49	1	1.5283	812.859	0.141346	18042	0	5804.49
2017	Beijing	2015000065	3	201500006503	17.0455	1.85098	3000	176	24	1	2	0	1	10.2405	4.23668	11.7883	2	812.859	356820	16410.5	17.0455	1066.89	5804.49	1	1.5283	812.859	0.141346	18042	0	5804.49
2017	Beijing	2017008930	1	201700893001	119.048	1.85098	20000	168	35	1	4	1	1	10.2405	4.23668	11.7883	0	812.859	356820	16410.5	119.048	1066.89	5804.49	1	1.5283	812.859	0.141346	18042	0	5804.49
2017	Beijing	2015000981	1	201500098101	28.4091	1.85098	5000	176	28	0	2	1	1	10.2405	4.23668	11.7883	2	812.859	356820	16410.5	28.4091	1066.89	5804.49	1	1.5283	812.859	0.141346	18042	0	5804.49
2017	Beijing	2017011053	3	201701105303	11.3636	1.85098	2000	176	23	0	5	0	1	10.2405	4.23668	11.7883	2	812.859	356820	16410.5	11.3636	1066.89	5804.49	1	1.5283	812.859	0.141346	18042	0	5804.49
2017	Beijing	2015000981	2	201500098102	45.4545	1.85098	10000	220	30	1	2	1	1	10.2405	4.23668	11.7883	3	812.859	356820	16410.5	45.4545	1066.89	5804.49	1	1.5283	812.859	0.141346	18042	0	5804.49
2017	Beijing	2013000063	1	201300006301	28.4091	1.85098	5000	176	25	1	2	0	0	10.2405	4.23668	11.7883	2	812.859	356820	16410.5	28.4091	1066.89	5804.49	1	1.5283	812.859	0.141346	18042	0	5804.49
2017	Beijing	2015000321	4	201500032104	8.75	1.85098	3500	400	28	0	2	0	1	10.2405	4.23668	11.7883	2	812.859	356820	16410.5	8.75	1066.89	5804.49	1	1.5283	812.859	0.141346	18042	0	5804.49
2017	Beijing	2017015539	3	201701553903	22.7273	1.85098	4000	176	28	0	3	0	1	10.2405	4.23668	11.7883	2	812.859	356820	16410.5	22.7273	1066.89	5804.49	1	1.5283	812.859	0.141346	18042	1	5804.49
2017	Beijing	2017012569	2	201701256902	16.5289	1.85098	4000	242	29	0	6	1	1	10.2405	4.23668	11.7883	2	812.859	356820	16410.5	16.5289	1066.89	5804.49	1	1.5283	812.859	0.141346	18042	0	5804.49
2017	Beijing	2017012569	1	201701256901	39.7727	1.85098	7000	176	30	1	2	1	1	10.2405	4.23668	11.7883	2	812.859	356820	16410.5	39.7727	1066.89	5804.49	1	1.5283	812.859	0.141346	18042	0	5804.49
2017	Beijing	2017008930	2	201700893002	59.5238	1.85098	10000	168	35	0	2	1	1	10.2405	4.23668	11.7883	2	812.859	356820	16410.5	59.5238	1066.89	5804.49	1	1.5283	812.859	0.141346	18042	0	5804.49
2017	Beijing	2017003537	1	201700353701	34.0909	1.85098	6000	176	31	0	3	1	1	10.2405	4.23668	11.7883	2	812.859	356820	16410.5	34.0909	1066.89	5804.49	1	1.5283	812.859	0.141346	18042	1	5804.49
2017	Beijing	2017003692	3	201700369203	8	1.85098	2400	300	19	1	6	0	1	10.2405	4.23668	11.7883	2	812.859	356820	16410.5	8	1066.89	5804.49	0	1.5283	812.859	0.141346	18042	0	5804.49
2017	Beijing	2013001321	4	201300132104	10.2273	1.85098	1800	176	34	0	3	1	1	10.2405	4.23668	11.7883	2	812.859	356820	16410.5	10.2273	1066.89	5804.49	1	1.5283	812.859	0.141346	18042	0	5804.49
2017	Beijing	2013001321	3	201300132103	13.6364	1.85098	2400	176	32	1	3	1	1	10.2405	4.23668	11.7883	1	812.859	356820	16410.5	13.6364	1066.89	5804.49	1	1.5283	812.859	0.141346	18042	0	5804.49
2017	Beijing	2013001312	4	201300131204	31.25	1.85098	5500	176	28	0	3	0	1	10.2405	4.23668	11.7883	2	812.859	356820	16410.5	31.25	1066.89	5804.49	1	1.5283	812.859	0.141346	18042	0	5804.49
2017	Beijing	2013001308	3	201300130803	14.2045	1.85098	2500	176	26	0	5	0	1	10.2405	4.23668	11.7883	2	812.859	356820	16410.5	14.2045	1066.89	5804.49	1	1.5283	812.859	0.141346	18042	0	5804.49
2017	Beijing	2013001303	3	201300130303	39.7727	1.85098	7000	176	24	0	2	0	1	10.2405	4.23668	11.7883	2	812.859	356820	16410.5	39.7727	1066.89	5804.49	1	1.5283	812.859	0.141346	18042	0	5804.49
2017	Beijing	2013001302	4	201300130204	9.25926	1.85098	2000	216	33	0	2	1	1	10.2405	4.23668	11.7883	1	812.859	356820	16410.5	9.25926	1066.89	5804.49	1	1.5283	812.859	0.141346	18042	0	5804.49
2017	Beijing	2013001302	3	201300130203	9.25926	1.85098	2000	216	33	1	2	1	1	10.2405	4.23668	11.7883	1	812.859	356820	16410.5	9.25926	1066.89	5804.49	1	1.5283	812.859	0.141346	18042	0	5804.49
2017	Beijing	2017003936	1	201700393601	56.8182	1.85098	10000	176	30	1	2	1	1	10.2405	4.23668	11.7883	2	812.859	356820	16410.5	56.8182	1066.89	5804.49	1	1.5283	812.859	0.141346	18042	0	5804.49
2017	Beijing	2017003936	2	201700393602	62.5	1.85098	10000	160	31	0	5	1	1	10.2405	4.23668	11.7883	2	812.859	356820	16410.5	62.5	1066.89	5804.49	1	1.5283	812.859	0.141346	18042	0	5804.49
2017	Beijing	2013001296	4	201300129604	12.5	1.85098	3000	240	35	0	6	1	1	10.2405	4.23668	11.7883	2	812.859	356820	16410.5	12.5	1066.89	5804.49	0	1.5283	812.859	0.141346	18042	0	5804.49
2017	Beijing	2017010874	1	201701087401	18.75	1.85098	3000	160	22	0	5	0	1	10.2405	4.23668	11.7883	2	812.859	356820	16410.5	18.75	1066.89	5804.49	1	1.5283	812.859	0.141346	18042	0	5804.49
2017	Beijing	2015001039	3	201500103903	11.5385	1.85098	3000	260	24	0	5	0	1	10.2405	4.23668	11.7883	2	812.859	356820	16410.5	11.5385	1066.89	5804.49	1	1.5283	812.859	0.141346	18042	0	5804.49
2017	Beijing	2013001287	3	201300128703	17.0455	1.85098	3000	176	33	1	5	1	1	10.2405	4.23668	11.7883	2	812.859	356820	16410.5	17.0455	1066.89	5804.49	0	1.5283	812.859	0.141346	18042	0	5804.49
2017	Beijing	2013001283	4	201300128304	14.2045	1.85098	2500	176	24	1	5	0	1	10.2405	4.23668	11.7883	2	812.859	356820	16410.5	14.2045	1066.89	5804.49	1	1.5283	812.859	0.141346	18042	0	5804.49
2017	Beijing	2013001283	3	201300128303	10.7386	1.85098	1890	176	28	0	3	1	1	10.2405	4.23668	11.7883	2	812.859	356820	16410.5	10.7386	1066.89	5804.49	1	1.5283	812.859	0.141346	18042	0	5804.49
2017	Beijing	2017004004	5	201700400405	34.0909	1.85098	6000	176	34	0	5	1	1	10.2405	4.23668	11.7883	2	812.859	356820	16410.5	34.0909	1066.89	5804.49	1	1.5283	812.859	0.141346	18042	0	5804.49
2017	Beijing	2013001263	1	201300126301	36.9318	1.85098	6500	176	28	0	3	0	1	10.2405	4.23668	11.7883	2	812.859	356820	16410.5	36.9318	1066.89	5804.49	0	1.5283	812.859	0.141346	18042	0	5804.49
2017	Beijing	2015001050	3	201500105003	25	1.85098	4000	160	32	1	5	0	1	10.2405	4.23668	11.7883	2	812.859	356820	16410.5	25	1066.89	5804.49	1	1.5283	812.859	0.141346	18042	0	5804.49
2017	Beijing	2013001250	3	201300125003	11.9318	1.85098	2100	176	23	0	5	0	1	10.2405	4.23668	11.7883	2	812.859	356820	16410.5	11.9318	1066.89	5804.49	1	1.5283	812.859	0.141346	18042	0	5804.49
2017	Beijing	2013001237	5	201300123705	19.2308	1.85098	4000	208	29	0	2	1	1	10.2405	4.23668	11.7883	2	812.859	356820	16410.5	19.2308	1066.89	5804.49	1	1.5283	812.859	0.141346	18042	0	5804.49
2017	Beijing	2017004167	1	201700416701	45.4545	1.85098	8000	176	35	0	2	1	1	10.2405	4.23668	11.7883	2	812.859	356820	16410.5	45.4545	1066.89	5804.49	1	1.5283	812.859	0.141346	18042	0	5804.49
2017	Beijing	2017004167	2	201700416702	39.7727	1.85098	7000	176	35	1	3	1	1	10.2405	4.23668	11.7883	2	812.859	356820	16410.5	39.7727	1066.89	5804.49	1	1.5283	812.859	0.141346	18042	0	5804.49
2017	Beijing	2013001237	1	201300123701	19.2308	1.85098	4000	208	29	1	2	1	1	10.2405	4.23668	11.7883	2	812.859	356820	16410.5	19.2308	1066.89	5804.49	1	1.5283	812.859	0.141346	18042	0	5804.49
2017	Beijing	2013001226	2	201300122602	27.2727	1.85098	6000	220	34	1	3	1	1	10.2405	4.23668	11.7883	2	812.859	356820	16410.5	27.2727	1066.89	5804.49	1	1.5283	812.859	0.141346	18042	0	5804.49
2017	Beijing	2013001226	1	201300122601	11.1111	1.85098	1600	144	35	0	2	1	1	10.2405	4.23668	11.7883	2	812.859	356820	16410.5	11.1111	1066.89	5804.49	1	1.5283	812.859	0.141346	18042	0	5804.49
2017	Beijing	2013001225	4	201300122504	17.0455	1.85098	3000	176	30	0	5	1	1	10.2405	4.23668	11.7883	2	812.859	356820	16410.5	17.0455	1066.89	5804.49	1	1.5283	812.859	0.141346	18042	0	5804.49
2017	Beijing	2017015217	2	201701521702	66.6667	1.85098	12000	180	35	1	3	1	1	10.2405	4.23668	11.7883	3	812.859	356820	16410.5	66.6667	1066.89	5804.49	1	1.5283	812.859	0.141346	18042	0	5804.49
2017	Beijing	2017015217	1	201701521701	33.3333	1.85098	10000	300	33	0	3	1	1	10.2405	4.23668	11.7883	3	812.859	356820	16410.5	33.3333	1066.89	5804.49	1	1.5283	812.859	0.141346	18042	0	5804.49
2017	Beijing	2013001220	3	201300122003	10.4167	1.85098	2000	192	34	1	6	1	1	10.2405	4.23668	11.7883	2	812.859	356820	16410.5	10.4167	1066.89	5804.49	1	1.5283	812.859	0.141346	18042	0	5804.49
2017	Beijing	2013001219	3	201300121903	9.09091	1.85098	2000	220	26	0	6	0	1	10.2405	4.23668	11.7883	2	812.859	356820	16410.5	9.09091	1066.89	5804.49	0	1.5283	812.859	0.141346	18042	0	5804.49
2017	Beijing	2013001218	3	201300121803	12.5	1.85098	3000	240	30	1	6	1	1	10.2405	4.23668	11.7883	2	812.859	356820	16410.5	12.5	1066.89	5804.49	1	1.5283	812.859	0.141346	18042	0	5804.49
2017	Beijing	2013001216	2	201300121602	17.0455	1.85098	3000	176	29	1	5	1	1	10.2405	4.23668	11.7883	2	812.859	356820	16410.5	17.0455	1066.89	5804.49	1	1.5283	812.859	0.141346	18042	0	5804.49
2017	Beijing	2017004252	1	201700425201	28.8462	1.85098	6000	208	26	1	5	0	1	10.2405	4.23668	11.7883	1	812.859	356820	16410.5	28.8462	1066.89	5804.49	1	1.5283	812.859	0.141346	18042	0	5804.49
2017	Beijing	2013001214	8	201300121408	15.8333	1.85098	2850	180	23	0	3	0	1	10.2405	4.23668	11.7883	2	812.859	356820	16410.5	15.8333	1066.89	5804.49	1	1.5283	812.859	0.141346	18042	0	5804.49
2017	Beijing	2013001208	5	201300120805	22.7273	1.85098	4000	176	31	0	5	1	1	10.2405	4.23668	11.7883	1	812.859	356820	16410.5	22.7273	1066.89	5804.49	1	1.5283	812.859	0.141346	18042	0	5804.49
2017	Beijing	2013001208	4	201300120804	28.4091	1.85098	5000	176	32	1	5	1	1	10.2405	4.23668	11.7883	2	812.859	356820	16410.5	28.4091	1066.89	5804.49	1	1.5283	812.859	0.141346	18042	0	5804.49
2017	Beijing	2013001204	5	201300120405	4.24242	1.85098	1400	330	23	0	5	0	1	10.2405	4.23668	11.7883	2	812.859	356820	16410.5	4.24242	1066.89	5804.49	1	1.5283	812.859	0.141346	18042	0	5804.49
2017	Beijing	2013001199	4	201300119904	15.4167	1.85098	3700	240	28	1	3	0	1	10.2405	4.23668	11.7883	2	812.859	356820	16410.5	15.4167	1066.89	5804.49	1	1.5283	812.859	0.141346	18042	0	5804.49
2017	Beijing	2017010641	1	201701064101	27.7778	1.85098	10000	360	30	1	3	1	1	10.2405	4.23668	11.7883	3	812.859	356820	16410.5	27.7778	1066.89	5804.49	1	1.5283	812.859	0.141346	18042	0	5804.49
2017	Beijing	2013001194	1	201300119401	28.4091	1.85098	5000	176	35	1	5	0	1	10.2405	4.23668	11.7883	2	812.859	356820	16410.5	28.4091	1066.89	5804.49	1	1.5283	812.859	0.141346	18042	0	5804.49
2017	Beijing	2017010598	1	201701059801	10	1.85098	1500	150	19	1	2	0	1	10.2405	4.23668	11.7883	2	812.859	356820	16410.5	10	1066.89	5804.49	1	1.5283	812.859	0.141346	18042	0	5804.49
2017	Beijing	2013001191	4	201300119104	6.94444	1.85098	2500	360	32	1	5	1	1	10.2405	4.23668	11.7883	2	812.859	356820	16410.5	6.94444	1066.89	5804.49	1	1.5283	812.859	0.141346	18042	1	5804.49
2017	Beijing	2013001177	3	201300117703	56.8182	1.85098	10000	176	24	0	2	0	1	10.2405	4.23668	11.7883	2	812.859	356820	16410.5	56.8182	1066.89	5804.49	1	1.5283	812.859	0.141346	18042	0	5804.49
2017	Beijing	2017007838	2	201700783802	62.5	1.85098	10000	160	31	1	3	1	1	10.2405	4.23668	11.7883	3	812.859	356820	16410.5	62.5	1066.89	5804.49	1	1.5283	812.859	0.141346	18042	0	5804.49
2017	Beijing	2017010535	4	201701053504	14.2045	1.85098	2500	176	35	0	5	1	1	10.2405	4.23668	11.7883	1	812.859	356820	16410.5	14.2045	1066.89	5804.49	0	1.5283	812.859	0.141346	18042	0	5804.49
2017	Beijing	2013001133	4	201300113304	22.7273	1.85098	4000	176	27	0	2	0	1	10.2405	4.23668	11.7883	2	812.859	356820	16410.5	22.7273	1066.89	5804.49	1	1.5283	812.859	0.141346	18042	0	5804.49
2017	Beijing	2013001110	4	201300111004	31.25	1.85098	6500	208	31	0	5	1	1	10.2405	4.23668	11.7883	1	812.859	356820	16410.5	31.25	1066.89	5804.49	1	1.5283	812.859	0.141346	18042	0	5804.49
2017	Beijing	2013001086	4	201300108604	37.5	1.85098	6000	160	35	0	5	1	1	10.2405	4.23668	11.7883	2	812.859	356820	16410.5	37.5	1066.89	5804.49	1	1.5283	812.859	0.141346	18042	0	5804.49
2017	Beijing	2013001066	4	201300106604	17.0455	1.85098	3000	176	30	0	2	1	1	10.2405	4.23668	11.7883	2	812.859	356820	16410.5	17.0455	1066.89	5804.49	1	1.5283	812.859	0.141346	18042	1	5804.49
2017	Beijing	2013001066	3	201300106603	17.5	1.85098	2800	160	29	1	3	1	1	10.2405	4.23668	11.7883	2	812.859	356820	16410.5	17.5	1066.89	5804.49	1	1.5283	812.859	0.141346	18042	1	5804.49
2017	Beijing	2013001063	4	201300106304	39.7727	1.85098	7000	176	28	1	2	1	1	10.2405	4.23668	11.7883	2	812.859	356820	16410.5	39.7727	1066.89	5804.49	1	1.5283	812.859	0.141346	18042	0	5804.49
2017	Beijing	2013001062	2	201300106202	6.66667	1.85098	2000	300	26	1	5	0	1	10.2405	4.23668	11.7883	2	812.859	356820	16410.5	6.66667	1066.89	5804.49	1	1.5283	812.859	0.141346	18042	1	5804.49
2017	Beijing	2013001059	3	201300105903	51.1364	1.85098	9000	176	27	0	3	0	1	10.2405	4.23668	11.7883	2	812.859	356820	16410.5	51.1364	1066.89	5804.49	1	1.5283	812.859	0.141346	18042	0	5804.49
2017	Beijing	2013001055	6	201300105506	17.0455	1.85098	3000	176	28	0	6	0	1	10.2405	4.23668	11.7883	2	812.859	356820	16410.5	17.0455	1066.89	5804.49	1	1.5283	812.859	0.141346	18042	0	5804.49
2017	Beijing	2013001054	3	201300105403	18.9394	1.85098	5000	264	27	1	2	0	1	10.2405	4.23668	11.7883	2	812.859	356820	16410.5	18.9394	1066.89	5804.49	1	1.5283	812.859	0.141346	18042	0	5804.49
2017	Beijing	2017014837	1	201701483701	35.2273	1.85098	6200	176	33	0	3	1	1	10.2405	4.23668	11.7883	3	812.859	356820	16410.5	35.2273	1066.89	5804.49	1	1.5283	812.859	0.141346	18042	0	5804.49
2017	Beijing	2015001105	6	201500110506	16.2338	1.85098	2500	154	35	0	2	1	1	10.2405	4.23668	11.7883	2	812.859	356820	16410.5	16.2338	1066.89	5804.49	1	1.5283	812.859	0.141346	18042	0	5804.49
2017	Beijing	2013001035	2	201300103502	11.6667	1.85098	3500	300	32	0	5	1	0	10.2405	4.23668	11.7883	1	812.859	356820	16410.5	11.6667	1066.89	5804.49	1	1.5283	812.859	0.141346	18042	0	5804.49
2017	Beijing	2013001035	1	201300103501	12.5	1.85098	3750	300	35	1	5	1	0	10.2405	4.23668	11.7883	0	812.859	356820	16410.5	12.5	1066.89	5804.49	1	1.5283	812.859	0.141346	18042	0	5804.49
2017	Beijing	2017014777	1	201701477701	45.4545	1.85098	8000	176	24	1	4	0	1	10.2405	4.23668	11.7883	2	812.859	356820	16410.5	45.4545	1066.89	5804.49	1	1.5283	812.859	0.141346	18042	0	5804.49
2017	Beijing	2017007974	1	201700797401	17.0455	1.85098	3000	176	30	0	3	1	1	10.2405	4.23668	11.7883	2	812.859	356820	16410.5	17.0455	1066.89	5804.49	1	1.5283	812.859	0.141346	18042	0	5804.49
2017	Beijing	2017007974	2	201700797402	56.8182	1.85098	10000	176	29	1	3	1	1	10.2405	4.23668	11.7883	2	812.859	356820	16410.5	56.8182	1066.89	5804.49	1	1.5283	812.859	0.141346	18042	0	5804.49
2017	Beijing	2013001011	4	201300101104	11.5385	1.85098	2400	208	29	0	5	1	1	10.2405	4.23668	11.7883	1	812.859	356820	16410.5	11.5385	1066.89	5804.49	1	1.5283	812.859	0.141346	18042	0	5804.49
2017	Beijing	2013001000	3	201300100003	34.0909	1.85098	6000	176	30	0	5	0	1	10.2405	4.23668	11.7883	2	812.859	356820	16410.5	34.0909	1066.89	5804.49	1	1.5283	812.859	0.141346	18042	0	5804.49
2017	Beijing	2013000998	1	201300099801	22.4359	1.85098	7000	312	27	0	5	0	1	10.2405	4.23668	11.7883	2	812.859	356820	16410.5	22.4359	1066.89	5804.49	1	1.5283	812.859	0.141346	18042	0	5804.49
2017	Beijing	2013000997	3	201300099703	2	1.85098	400	200	20	1	4	0	1	10.2405	4.23668	11.7883	2	812.859	356820	16410.5	2	1066.89	5804.49	0	1.5283	812.859	0.141346	18042	1	5804.49
2017	Beijing	2013000994	1	201300099401	19.4444	1.85098	3500	180	31	1	2	0	1	10.2405	4.23668	11.7883	2	812.859	356820	16410.5	19.4444	1066.89	5804.49	1	1.5283	812.859	0.141346	18042	0	5804.49
2017	Beijing	2017014703	3	201701470303	12.5	1.85098	3000	240	26	1	5	0	1	10.2405	4.23668	11.7883	2	812.859	356820	16410.5	12.5	1066.89	5804.49	1	1.5283	812.859	0.141346	18042	0	5804.49
2017	Beijing	2013000985	1	201300098501	28.4091	1.85098	5000	176	25	1	2	0	1	10.2405	4.23668	11.7883	2	812.859	356820	16410.5	28.4091	1066.89	5804.49	1	1.5283	812.859	0.141346	18042	0	5804.49
2017	Beijing	2013000967	4	201300096704	38.8889	1.85098	7000	180	29	0	3	1	1	10.2405	4.23668	11.7883	2	812.859	356820	16410.5	38.8889	1066.89	5804.49	1	1.5283	812.859	0.141346	18042	0	5804.49
2017	Beijing	2013000967	1	201300096701	17.0455	1.85098	3000	176	29	1	6	1	1	10.2405	4.23668	11.7883	2	812.859	356820	16410.5	17.0455	1066.89	5804.49	0	1.5283	812.859	0.141346	18042	0	5804.49
2017	Beijing	2015001126	3	201500112603	11.7857	1.85098	1980	168	26	1	2	0	1	10.2405	4.23668	11.7883	2	812.859	356820	16410.5	11.7857	1066.89	5804.49	1	1.5283	812.859	0.141346	18042	0	5804.49
2017	Beijing	2013000964	3	201300096403	22.7273	1.85098	4000	176	32	0	3	0	1	10.2405	4.23668	11.7883	2	812.859	356820	16410.5	22.7273	1066.89	5804.49	1	1.5283	812.859	0.141346	18042	0	5804.49
2017	Beijing	2013000950	4	201300095004	22.7273	1.85098	3500	154	27	1	3	0	1	10.2405	4.23668	11.7883	2	812.859	356820	16410.5	22.7273	1066.89	5804.49	1	1.5283	812.859	0.141346	18042	0	5804.49
2017	Beijing	2013000946	5	201300094605	43.75	1.85098	7700	176	30	0	5	1	1	10.2405	4.23668	11.7883	2	812.859	356820	16410.5	43.75	1066.89	5804.49	1	1.5283	812.859	0.141346	18042	0	5804.49
2017	Beijing	2013000944	1	201300094401	32.9545	1.85098	5800	176	33	1	5	1	1	10.2405	4.23668	11.7883	1	812.859	356820	16410.5	32.9545	1066.89	5804.49	1	1.5283	812.859	0.141346	18042	0	5804.49
2017	Beijing	2013000942	3	201300094203	33.3333	1.85098	6000	180	35	1	6	1	1	10.2405	4.23668	11.7883	1	812.859	356820	16410.5	33.3333	1066.89	5804.49	1	1.5283	812.859	0.141346	18042	1	5804.49
2017	Beijing	2017014574	1	201701457401	22.7273	1.85098	3500	154	23	0	6	0	1	10.2405	4.23668	11.7883	2	812.859	356820	16410.5	22.7273	1066.89	5804.49	1	1.5283	812.859	0.141346	18042	1	5804.49
2017	Beijing	2015000214	2	201500021402	39.7727	1.85098	7000	176	33	0	5	1	1	10.2405	4.23668	11.7883	2	812.859	356820	16410.5	39.7727	1066.89	5804.49	1	1.5283	812.859	0.141346	18042	0	5804.49
2017	Beijing	2015000212	3	201500021203	48.2955	1.85098	8500	176	29	1	3	0	1	10.2405	4.23668	11.7883	2	812.859	356820	16410.5	48.2955	1066.89	5804.49	1	1.5283	812.859	0.141346	18042	0	5804.49
2017	Beijing	2013000907	3	201300090703	7.14286	1.85098	2000	280	25	1	2	0	1	10.2405	4.23668	11.7883	2	812.859	356820	16410.5	7.14286	1066.89	5804.49	1	1.5283	812.859	0.141346	18042	0	5804.49
2017	Beijing	2015001128	3	201500112803	11.9318	1.85098	2100	176	23	0	2	0	1	10.2405	4.23668	11.7883	2	812.859	356820	16410.5	11.9318	1066.89	5804.49	1	1.5283	812.859	0.141346	18042	0	5804.49
2017	Beijing	2013000896	3	201300089603	5	1.85098	1000	200	30	1	3	1	1	10.2405	4.23668	11.7883	2	812.859	356820	16410.5	5	1066.89	5804.49	1	1.5283	812.859	0.141346	18042	0	5804.49
2017	Beijing	2013000889	7	201300088907	10.4167	1.85098	2500	240	32	0	5	1	1	10.2405	4.23668	11.7883	2	812.859	356820	16410.5	10.4167	1066.89	5804.49	1	1.5283	812.859	0.141346	18042	0	5804.49
2017	Beijing	2013000889	1	201300088901	113.636	1.85098	20000	176	31	0	5	1	1	10.2405	4.23668	11.7883	2	812.859	356820	16410.5	113.636	1066.89	5804.49	1	1.5283	812.859	0.141346	18042	0	5804.49
2017	Beijing	2017005392	3	201700539203	18.9394	1.85098	5000	264	26	1	5	0	1	10.2405	4.23668	11.7883	2	812.859	356820	16410.5	18.9394	1066.89	5804.49	1	1.5283	812.859	0.141346	18042	1	5804.49
2017	Beijing	2013000874	2	201300087402	21.875	1.85098	3500	160	26	1	2	0	1	10.2405	4.23668	11.7883	2	812.859	356820	16410.5	21.875	1066.89	5804.49	1	1.5283	812.859	0.141346	18042	0	5804.49
2017	Beijing	2017010048	2	201701004802	30.303	1.85098	4000	132	35	0	5	1	1	10.2405	4.23668	11.7883	2	812.859	356820	16410.5	30.303	1066.89	5804.49	1	1.5283	812.859	0.141346	18042	1	5804.49
2017	Beijing	2017005401	1	201700540101	34.0909	1.85098	6000	176	26	0	5	0	1	10.2405	4.23668	11.7883	2	812.859	356820	16410.5	34.0909	1066.89	5804.49	1	1.5283	812.859	0.141346	18042	0	5804.49
2017	Beijing	2017005411	3	201700541103	11.3636	1.85098	2000	176	23	1	6	0	1	10.2405	4.23668	11.7883	2	812.859	356820	16410.5	11.3636	1066.89	5804.49	1	1.5283	812.859	0.141346	18042	0	5804.49
2017	Beijing	2017014482	1	201701448201	18.595	1.85098	4500	242	28	1	3	0	1	10.2405	4.23668	11.7883	3	812.859	356820	16410.5	18.595	1066.89	5804.49	1	1.5283	812.859	0.141346	18042	1	5804.49
2017	Beijing	2013000862	2	201300086202	27.7778	1.85098	2500	90	21	1	3	0	1	10.2405	4.23668	11.7883	2	812.859	356820	16410.5	27.7778	1066.89	5804.49	1	1.5283	812.859	0.141346	18042	0	5804.49
2017	Beijing	2013000845	3	201300084503	18.75	1.85098	3000	160	21	1	6	0	1	10.2405	4.23668	11.7883	2	812.859	356820	16410.5	18.75	1066.89	5804.49	1	1.5283	812.859	0.141346	18042	0	5804.49
2017	Beijing	2013000840	2	201300084002	17.0455	1.85098	3000	176	23	0	2	0	1	10.2405	4.23668	11.7883	2	812.859	356820	16410.5	17.0455	1066.89	5804.49	1	1.5283	812.859	0.141346	18042	0	5804.49
2017	Beijing	2013000839	1	201300083901	80	1.85098	20000	250	33	1	5	1	1	10.2405	4.23668	11.7883	2	812.859	356820	16410.5	80	1066.89	5804.49	1	1.5283	812.859	0.141346	18042	0	5804.49
2017	Beijing	2013000825	5	201300082505	42.6136	1.85098	7500	176	30	0	2	1	1	10.2405	4.23668	11.7883	2	812.859	356820	16410.5	42.6136	1066.89	5804.49	1	1.5283	812.859	0.141346	18042	0	5804.49
2017	Beijing	2013000825	3	201300082503	68.1818	1.85098	15000	220	32	1	5	1	1	10.2405	4.23668	11.7883	2	812.859	356820	16410.5	68.1818	1066.89	5804.49	1	1.5283	812.859	0.141346	18042	0	5804.49
2017	Beijing	2013000823	4	201300082304	17.0455	1.85098	3000	176	30	0	5	1	1	10.2405	4.23668	11.7883	2	812.859	356820	16410.5	17.0455	1066.89	5804.49	1	1.5283	812.859	0.141346	18042	0	5804.49
2017	Beijing	2013000823	3	201300082303	33.3333	1.85098	3000	90	34	1	5	1	1	10.2405	4.23668	11.7883	2	812.859	356820	16410.5	33.3333	1066.89	5804.49	1	1.5283	812.859	0.141346	18042	0	5804.49
2017	Beijing	2017014407	2	201701440702	26.6667	1.85098	8000	300	28	1	5	1	1	10.2405	4.23668	11.7883	1	812.859	356820	16410.5	26.6667	1066.89	5804.49	1	1.5283	812.859	0.141346	18042	0	5804.49
2017	Beijing	2013000775	4	201300077504	27.7778	1.85098	10000	360	35	1	2	1	1	10.2405	4.23668	11.7883	3	812.859	356820	16410.5	27.7778	1066.89	5804.49	1	1.5283	812.859	0.141346	18042	0	5804.49
2017	Beijing	2013000775	3	201300077503	28.4091	1.85098	5000	176	35	0	2	1	1	10.2405	4.23668	11.7883	3	812.859	356820	16410.5	28.4091	1066.89	5804.49	1	1.5283	812.859	0.141346	18042	0	5804.49
2017	Beijing	2013000690	2	201300069002	22.7273	1.85098	4000	176	31	0	3	0	1	10.2405	4.23668	11.7883	2	812.859	356820	16410.5	22.7273	1066.89	5804.49	1	1.5283	812.859	0.141346	18042	0	5804.49
2017	Beijing	2013000687	4	201300068704	75	1.85098	12000	160	30	0	5	1	1	10.2405	4.23668	11.7883	2	812.859	356820	16410.5	75	1066.89	5804.49	1	1.5283	812.859	0.141346	18042	0	5804.49
2017	Beijing	2013000687	3	201300068703	12.5	1.85098	2000	160	30	1	6	1	1	10.2405	4.23668	11.7883	2	812.859	356820	16410.5	12.5	1066.89	5804.49	1	1.5283	812.859	0.141346	18042	0	5804.49
2017	Beijing	2015001130	1	201500113001	15.625	1.85098	3000	192	34	0	2	1	1	10.2405	4.23668	11.7883	2	812.859	356820	16410.5	15.625	1066.89	5804.49	1	1.5283	812.859	0.141346	18042	0	5804.49
2017	Beijing	2013000647	3	201300064703	136.364	1.85098	30000	220	26	0	5	0	1	10.2405	4.23668	11.7883	3	812.859	356820	16410.5	136.364	1066.89	5804.49	1	1.5283	812.859	0.141346	18042	0	5804.49
2017	Beijing	2013000644	1	201300064401	57.4163	1.85098	12000	209	26	1	5	0	1	10.2405	4.23668	11.7883	3	812.859	356820	16410.5	57.4163	1066.89	5804.49	1	1.5283	812.859	0.141346	18042	0	5804.49
2017	Beijing	2013000613	2	201300061302	85.2273	1.85098	15000	176	31	0	4	1	1	10.2405	4.23668	11.7883	3	812.859	356820	16410.5	85.2273	1066.89	5804.49	1	1.5283	812.859	0.141346	18042	1	5804.49
2017	Beijing	2017005691	1	201700569101	14.4231	1.85098	3000	208	35	0	2	1	1	10.2405	4.23668	11.7883	1	812.859	356820	16410.5	14.4231	1066.89	5804.49	0	1.5283	812.859	0.141346	18042	1	5804.49
2017	Beijing	2013000561	3	201300056103	39.7727	1.85098	7000	176	30	0	3	0	1	10.2405	4.23668	11.7883	2	812.859	356820	16410.5	39.7727	1066.89	5804.49	1	1.5283	812.859	0.141346	18042	1	5804.49
2017	Beijing	2013000535	3	201300053503	50	1.85098	7000	140	35	0	5	1	1	10.2405	4.23668	11.7883	2	812.859	356820	16410.5	50	1066.89	5804.49	1	1.5283	812.859	0.141346	18042	0	5804.49
2017	Beijing	2013000515	4	201300051504	59.5238	1.85098	10000	168	28	0	4	1	1	10.2405	4.23668	11.7883	3	812.859	356820	16410.5	59.5238	1066.89	5804.49	1	1.5283	812.859	0.141346	18042	0	5804.49
2017	Beijing	2013000515	3	201300051503	119.048	1.85098	20000	168	32	1	4	1	1	10.2405	4.23668	11.7883	2	812.859	356820	16410.5	119.048	1066.89	5804.49	1	1.5283	812.859	0.141346	18042	0	5804.49
2017	Beijing	2017009794	2	201700979402	56.8182	1.85098	10000	176	33	0	3	1	1	10.2405	4.23668	11.7883	3	812.859	356820	16410.5	56.8182	1066.89	5804.49	0	1.5283	812.859	0.141346	18042	0	5804.49
2017	Beijing	2017009794	1	201700979401	56.8182	1.85098	10000	176	35	1	3	1	1	10.2405	4.23668	11.7883	3	812.859	356820	16410.5	56.8182	1066.89	5804.49	0	1.5283	812.859	0.141346	18042	0	5804.49
2017	Beijing	2013000513	3	201300051303	36.9318	1.85098	6500	176	33	0	2	0	1	10.2405	4.23668	11.7883	2	812.859	356820	16410.5	36.9318	1066.89	5804.49	1	1.5283	812.859	0.141346	18042	0	5804.49
2017	Beijing	2013000399	3	201300039903	25.5682	1.85098	4500	176	25	1	2	0	1	10.2405	4.23668	11.7883	2	812.859	356820	16410.5	25.5682	1066.89	5804.49	1	1.5283	812.859	0.141346	18042	0	5804.49
2017	Beijing	2017009759	2	201700975902	28.4091	1.85098	5000	176	33	0	2	1	1	10.2405	4.23668	11.7883	2	812.859	356820	16410.5	28.4091	1066.89	5804.49	1	1.5283	812.859	0.141346	18042	0	5804.49
2017	Beijing	2017009759	1	201700975901	34.0909	1.85098	6000	176	33	1	2	1	1	10.2405	4.23668	11.7883	1	812.859	356820	16410.5	34.0909	1066.89	5804.49	1	1.5283	812.859	0.141346	18042	0	5804.49
2017	Beijing	2013000385	4	201300038504	18.1818	1.85098	4000	220	33	0	2	1	1	10.2405	4.23668	11.7883	2	812.859	356820	16410.5	18.1818	1066.89	5804.49	1	1.5283	812.859	0.141346	18042	0	5804.49
2017	Beijing	2013000366	4	201300036604	28.2051	1.85098	5500	195	25	1	2	0	1	10.2405	4.23668	11.7883	2	812.859	356820	16410.5	28.2051	1066.89	5804.49	1	1.5283	812.859	0.141346	18042	0	5804.49
2017	Beijing	2015000629	2	201500062902	61.5385	1.85098	16000	260	34	0	3	1	1	10.2405	4.23668	11.7883	3	812.859	356820	16410.5	61.5385	1066.89	5804.49	1	1.5283	812.859	0.141346	18042	0	5804.49
2017	Beijing	2013000366	3	201300036603	22.7273	1.85098	4000	176	31	1	2	0	1	10.2405	4.23668	11.7883	2	812.859	356820	16410.5	22.7273	1066.89	5804.49	1	1.5283	812.859	0.141346	18042	0	5804.49
2017	Beijing	2017014180	2	201701418002	50.5952	1.85098	8500	168	33	1	5	1	1	10.2405	4.23668	11.7883	3	812.859	356820	16410.5	50.5952	1066.89	5804.49	1	1.5283	812.859	0.141346	18042	0	5804.49
2017	Beijing	2017014180	1	201701418001	47.619	1.85098	8000	168	31	0	3	1	1	10.2405	4.23668	11.7883	3	812.859	356820	16410.5	47.619	1066.89	5804.49	1	1.5283	812.859	0.141346	18042	0	5804.49
2017	Beijing	2017038777	1	201703877701	51.1364	1.85098	9000	176	26	1	2	0	1	10.2405	4.23668	11.7883	2	812.859	356820	16410.5	51.1364	1066.89	5804.49	1	1.5283	812.859	0.141346	18042	0	5804.49
2017	Beijing	2017031031	1	201703103101	39.7727	1.85098	7000	176	23	0	5	0	1	10.2405	4.23668	11.7883	2	812.859	356820	16410.5	39.7727	1066.89	5804.49	1	1.5283	812.859	0.141346	18042	0	5804.49
2017	Beijing	2017032111	3	201703211103	22.7273	1.85098	4000	176	29	1	2	0	1	10.2405	4.23668	11.7883	2	812.859	356820	16410.5	22.7273	1066.89	5804.49	1	1.5283	812.859	0.141346	18042	0	5804.49
2017	Beijing	2017038941	2	201703894102	135.412	1.85098	21666	160	29	0	6	1	1	10.2405	4.23668	11.7883	2	812.859	356820	16410.5	135.412	1066.89	5804.49	1	1.5283	812.859	0.141346	18042	1	5804.49
2017	Beijing	2017028536	3	201702853603	18.5185	1.85098	7000	378	35	1	3	1	1	10.2405	4.23668	11.7883	2	812.859	356820	16410.5	18.5185	1066.89	5804.49	1	1.5283	812.859	0.141346	18042	0	5804.49
2017	Beijing	2017039004	2	201703900402	61.9835	1.85098	15000	242	27	0	5	1	1	10.2405	4.23668	11.7883	2	812.859	356820	16410.5	61.9835	1066.89	5804.49	1	1.5283	812.859	0.141346	18042	0	5804.49
2017	Beijing	2017027782	1	201702778201	26.455	1.85098	5000	189	24	0	5	1	1	10.2405	4.23668	11.7883	2	812.859	356820	16410.5	26.455	1066.89	5804.49	1	1.5283	812.859	0.141346	18042	0	5804.49
2017	Beijing	2017039032	3	201703903203	68.1818	1.85098	12000	176	35	0	4	0	1	10.2405	4.23668	11.7883	2	812.859	356820	16410.5	68.1818	1066.89	5804.49	1	1.5283	812.859	0.141346	18042	0	5804.49
2017	Beijing	2017028556	1	201702855601	28.4091	1.85098	5000	176	31	1	2	1	1	10.2405	4.23668	11.7883	2	812.859	356820	16410.5	28.4091	1066.89	5804.49	1	1.5283	812.859	0.141346	18042	0	5804.49
2017	Beijing	2017028556	2	201702855602	28.4091	1.85098	5000	176	31	0	2	1	1	10.2405	4.23668	11.7883	2	812.859	356820	16410.5	28.4091	1066.89	5804.49	1	1.5283	812.859	0.141346	18042	0	5804.49
2017	Beijing	2017020618	2	201702061802	36.9318	1.85098	6500	176	26	1	5	1	1	10.2405	4.23668	11.7883	2	812.859	356820	16410.5	36.9318	1066.89	5804.49	1	1.5283	812.859	0.141346	18042	0	5804.49
2017	Beijing	2017033737	3	201703373703	28.4091	1.85098	5000	176	28	0	5	0	1	10.2405	4.23668	11.7883	2	812.859	356820	16410.5	28.4091	1066.89	5804.49	1	1.5283	812.859	0.141346	18042	0	5804.49
2017	Beijing	2017020618	1	201702061801	36.9318	1.85098	6500	176	26	0	5	1	1	10.2405	4.23668	11.7883	2	812.859	356820	16410.5	36.9318	1066.89	5804.49	1	1.5283	812.859	0.141346	18042	0	5804.49
2017	Beijing	2017027253	1	201702725301	62.5	1.85098	10000	160	31	0	5	0	1	10.2405	4.23668	11.7883	2	812.859	356820	16410.5	62.5	1066.89	5804.49	1	1.5283	812.859	0.141346	18042	0	5804.49
2017	Beijing	2017031180	3	201703118003	34.0909	1.85098	6000	176	35	0	3	0	1	10.2405	4.23668	11.7883	2	812.859	356820	16410.5	34.0909	1066.89	5804.49	1	1.5283	812.859	0.141346	18042	0	5804.49
2017	Beijing	2017027859	3	201702785903	28.4091	1.85098	5000	176	29	1	2	0	1	10.2405	4.23668	11.7883	2	812.859	356820	16410.5	28.4091	1066.89	5804.49	1	1.5283	812.859	0.141346	18042	0	5804.49
2017	Beijing	2017027056	4	201702705604	34.0909	1.85098	6000	176	34	0	2	1	1	10.2405	4.23668	11.7883	2	812.859	356820	16410.5	34.0909	1066.89	5804.49	1	1.5283	812.859	0.141346	18042	0	5804.49
2017	Beijing	2017033390	1	201703339001	33.3333	1.85098	10000	300	33	1	3	1	1	10.2405	4.23668	11.7883	3	812.859	356820	16410.5	33.3333	1066.89	5804.49	1	1.5283	812.859	0.141346	18042	0	5804.49
2017	Beijing	2017027056	3	201702705603	68.1818	1.85098	12000	176	34	1	2	1	1	10.2405	4.23668	11.7883	2	812.859	356820	16410.5	68.1818	1066.89	5804.49	1	1.5283	812.859	0.141346	18042	0	5804.49
2017	Beijing	2017034435	1	201703443501	38.0952	1.85098	6400	168	33	0	3	1	1	10.2405	4.23668	11.7883	3	812.859	356820	16410.5	38.0952	1066.89	5804.49	1	1.5283	812.859	0.141346	18042	0	5804.49
2017	Beijing	2017034435	2	201703443502	121.528	1.85098	35000	288	32	1	5	1	1	10.2405	4.23668	11.7883	3	812.859	356820	16410.5	121.528	1066.89	5804.49	1	1.5283	812.859	0.141346	18042	0	5804.49
2017	Beijing	2017033785	3	201703378503	34.0909	1.85098	6000	176	32	1	2	0	0	10.2405	4.23668	11.7883	2	812.859	356820	16410.5	34.0909	1066.89	5804.49	1	1.5283	812.859	0.141346	18042	0	5804.49
2017	Beijing	2017037977	1	201703797701	333.333	1.85098	30000	90	23	0	5	0	0	10.2405	4.23668	11.7883	2	812.859	356820	16410.5	333.333	1066.89	5804.49	0	1.5283	812.859	0.141346	18042	0	5804.49
2017	Beijing	2017026884	1	201702688401	15.4167	1.85098	3700	240	23	1	5	0	1	10.2405	4.23668	11.7883	1	812.859	356820	16410.5	15.4167	1066.89	5804.49	1	1.5283	812.859	0.141346	18042	0	5804.49
2017	Beijing	2017021144	1	201702114401	56.8182	1.85098	10000	176	31	1	5	0	1	10.2405	4.23668	11.7883	2	812.859	356820	16410.5	56.8182	1066.89	5804.49	1	1.5283	812.859	0.141346	18042	0	5804.49
2017	Beijing	2017039935	1	201703993501	85.2273	1.85098	15000	176	30	1	3	1	1	10.2405	4.23668	11.7883	2	812.859	356820	16410.5	85.2273	1066.89	5804.49	1	1.5283	812.859	0.141346	18042	0	5804.49
2017	Beijing	2017035687	2	201703568702	36.3636	1.85098	8000	220	31	1	3	1	1	10.2405	4.23668	11.7883	3	812.859	356820	16410.5	36.3636	1066.89	5804.49	1	1.5283	812.859	0.141346	18042	0	5804.49
2017	Beijing	2017035687	1	201703568701	34.0909	1.85098	6000	176	31	0	3	1	1	10.2405	4.23668	11.7883	3	812.859	356820	16410.5	34.0909	1066.89	5804.49	1	1.5283	812.859	0.141346	18042	0	5804.49
2017	Beijing	2017027938	1	201702793801	11.0795	1.85098	1950	176	31	1	4	1	1	10.2405	4.23668	11.7883	2	812.859	356820	16410.5	11.0795	1066.89	5804.49	1	1.5283	812.859	0.141346	18042	0	5804.49
2017	Beijing	2017027938	2	201702793802	11.0795	1.85098	1950	176	27	0	5	1	1	10.2405	4.23668	11.7883	2	812.859	356820	16410.5	11.0795	1066.89	5804.49	1	1.5283	812.859	0.141346	18042	0	5804.49
2017	Beijing	2017038595	1	201703859501	11	1.85098	3300	300	24	1	5	0	1	10.2405	4.23668	11.7883	2	812.859	356820	16410.5	11	1066.89	5804.49	1	1.5283	812.859	0.141346	18042	0	5804.49
2017	Beijing	2017039935	2	201703993502	48.2955	1.85098	8500	176	31	0	4	1	1	10.2405	4.23668	11.7883	2	812.859	356820	16410.5	48.2955	1066.89	5804.49	1	1.5283	812.859	0.141346	18042	0	5804.49
2017	Beijing	2017026063	1	201702606301	55.5556	1.85098	7000	126	24	0	2	0	1	10.2405	4.23668	11.7883	2	812.859	356820	16410.5	55.5556	1066.89	5804.49	1	1.5283	812.859	0.141346	18042	0	5804.49
2017	Beijing	2017035237	4	201703523704	17.0455	1.85098	3000	176	34	0	3	1	1	10.2405	4.23668	11.7883	2	812.859	356820	16410.5	17.0455	1066.89	5804.49	1	1.5283	812.859	0.141346	18042	0	5804.49
2017	Beijing	2017035237	3	201703523703	18.75	1.85098	3000	160	34	1	2	1	1	10.2405	4.23668	11.7883	2	812.859	356820	16410.5	18.75	1066.89	5804.49	1	1.5283	812.859	0.141346	18042	0	5804.49
2017	Beijing	2017031441	3	201703144103	42.6136	1.85098	7500	176	25	0	5	0	1	10.2405	4.23668	11.7883	3	812.859	356820	16410.5	42.6136	1066.89	5804.49	1	1.5283	812.859	0.141346	18042	1	5804.49
2017	Beijing	2017025895	3	201702589503	14.2045	1.85098	2500	176	22	0	3	0	1	10.2405	4.23668	11.7883	2	812.859	356820	16410.5	14.2045	1066.89	5804.49	1	1.5283	812.859	0.141346	18042	0	5804.49
2017	Beijing	2017032853	1	201703285301	14.4231	1.85098	3000	208	33	1	5	1	1	10.2405	4.23668	11.7883	2	812.859	356820	16410.5	14.4231	1066.89	5804.49	1	1.5283	812.859	0.141346	18042	0	5804.49
2017	Beijing	2017032853	2	201703285302	28.4091	1.85098	5000	176	34	0	2	1	0	10.2405	4.23668	11.7883	2	812.859	356820	16410.5	28.4091	1066.89	5804.49	1	1.5283	812.859	0.141346	18042	0	5804.49
2017	Beijing	2017025412	3	201702541203	14.5833	1.85098	3500	240	26	1	5	0	1	10.2405	4.23668	11.7883	2	812.859	356820	16410.5	14.5833	1066.89	5804.49	1	1.5283	812.859	0.141346	18042	0	5804.49
2017	Beijing	2017022067	1	201702206701	85.2273	1.85098	15000	176	29	0	2	1	1	10.2405	4.23668	11.7883	2	812.859	356820	16410.5	85.2273	1066.89	5804.49	1	1.5283	812.859	0.141346	18042	0	5804.49
2017	Beijing	2017031565	2	201703156502	18.5185	1.85098	3500	189	34	0	5	1	1	10.2405	4.23668	11.7883	2	812.859	356820	16410.5	18.5185	1066.89	5804.49	1	1.5283	812.859	0.141346	18042	1	5804.49
2017	Beijing	2017025242	2	201702524202	31.25	1.85098	6000	192	32	1	3	1	1	10.2405	4.23668	11.7883	2	812.859	356820	16410.5	31.25	1066.89	5804.49	1	1.5283	812.859	0.141346	18042	0	5804.49
2017	Beijing	2017022005	2	201702200502	56.8182	1.85098	10000	176	28	0	3	1	1	10.2405	4.23668	11.7883	2	812.859	356820	16410.5	56.8182	1066.89	5804.49	1	1.5283	812.859	0.141346	18042	0	5804.49
2017	Beijing	2017022005	1	201702200501	85.2273	1.85098	15000	176	28	1	4	1	1	10.2405	4.23668	11.7883	2	812.859	356820	16410.5	85.2273	1066.89	5804.49	1	1.5283	812.859	0.141346	18042	0	5804.49
2017	Beijing	2017032924	1	201703292401	30.303	1.85098	8000	264	27	1	6	0	1	10.2405	4.23668	11.7883	2	812.859	356820	16410.5	30.303	1066.89	5804.49	1	1.5283	812.859	0.141346	18042	0	5804.49
2017	Beijing	2017037189	2	201703718902	125	1.85098	20000	160	35	1	6	1	1	10.2405	4.23668	11.7883	3	812.859	356820	16410.5	125	1066.89	5804.49	1	1.5283	812.859	0.141346	18042	0	5804.49
2017	Beijing	2017037189	1	201703718901	43.75	1.85098	7000	160	34	0	3	1	1	10.2405	4.23668	11.7883	3	812.859	356820	16410.5	43.75	1066.89	5804.49	1	1.5283	812.859	0.141346	18042	0	5804.49
2017	Beijing	2017024832	1	201702483201	28.4091	1.85098	5000	176	28	0	6	0	1	10.2405	4.23668	11.7883	3	812.859	356820	16410.5	28.4091	1066.89	5804.49	1	1.5283	812.859	0.141346	18042	0	5804.49
2017	Beijing	2017021311	1	201702131101	45.4545	1.85098	8000	176	23	1	2	0	1	10.2405	4.23668	11.7883	2	812.859	356820	16410.5	45.4545	1066.89	5804.49	1	1.5283	812.859	0.141346	18042	0	5804.49
2017	Beijing	2017028192	3	201702819203	29.7619	1.85098	5000	168	24	0	5	0	1	10.2405	4.23668	11.7883	2	812.859	356820	16410.5	29.7619	1066.89	5804.49	1	1.5283	812.859	0.141346	18042	1	5804.49
2017	Beijing	2017035372	3	201703537203	17.6768	1.85098	3500	198	25	1	6	0	1	10.2405	4.23668	11.7883	2	812.859	356820	16410.5	17.6768	1066.89	5804.49	1	1.5283	812.859	0.141346	18042	0	5804.49
2017	Beijing	2017024203	1	201702420301	21.6346	1.85098	4500	208	23	1	5	0	1	10.2405	4.23668	11.7883	1	812.859	356820	16410.5	21.6346	1066.89	5804.49	1	1.5283	812.859	0.141346	18042	0	5804.49
2017	Beijing	2017029205	1	201702920501	45.4545	1.85098	8000	176	31	0	2	1	1	10.2405	4.23668	11.7883	3	812.859	356820	16410.5	45.4545	1066.89	5804.49	1	1.5283	812.859	0.141346	18042	0	5804.49
2017	Beijing	2017029205	2	201702920502	34.0909	1.85098	6000	176	31	1	3	1	1	10.2405	4.23668	11.7883	3	812.859	356820	16410.5	34.0909	1066.89	5804.49	1	1.5283	812.859	0.141346	18042	0	5804.49
2017	Beijing	2017031813	3	201703181303	15.2778	1.85098	5500	360	23	1	5	0	1	10.2405	4.23668	11.7883	1	812.859	356820	16410.5	15.2778	1066.89	5804.49	1	1.5283	812.859	0.141346	18042	0	5804.49
2017	Beijing	2017021590	1	201702159001	16.6667	1.85098	6000	360	25	0	6	0	1	10.2405	4.23668	11.7883	2	812.859	356820	16410.5	16.6667	1066.89	5804.49	1	1.5283	812.859	0.141346	18042	0	5804.49
2017	Beijing	2017036708	2	201703670802	17.0455	1.85098	3000	176	26	0	2	0	1	10.2405	4.23668	11.7883	2	812.859	356820	16410.5	17.0455	1066.89	5804.49	1	1.5283	812.859	0.141346	18042	0	5804.49
2017	Beijing	2017021547	2	201702154702	38.4615	1.85098	10000	260	32	0	5	1	1	10.2405	4.23668	11.7883	2	812.859	356820	16410.5	38.4615	1066.89	5804.49	1	1.5283	812.859	0.141346	18042	1	5804.49
2017	Beijing	2017021547	1	201702154701	50.5051	1.85098	10000	198	31	1	4	1	1	10.2405	4.23668	11.7883	3	812.859	356820	16410.5	50.5051	1066.89	5804.49	1	1.5283	812.859	0.141346	18042	1	5804.49
2017	Beijing	2017036697	2	201703669702	22.4359	1.85098	3500	156	26	0	5	1	1	10.2405	4.23668	11.7883	2	812.859	356820	16410.5	22.4359	1066.89	5804.49	1	1.5283	812.859	0.141346	18042	0	5804.49
2017	Beijing	2017034200	1	201703420001	113.636	1.85098	20000	176	32	0	4	1	1	10.2405	4.23668	11.7883	2	812.859	356820	16410.5	113.636	1066.89	5804.49	1	1.5283	812.859	0.141346	18042	0	5804.49
2017	Beijing	2017034200	2	201703420002	85.2273	1.85098	15000	176	35	1	5	1	1	10.2405	4.23668	11.7883	2	812.859	356820	16410.5	85.2273	1066.89	5804.49	1	1.5283	812.859	0.141346	18042	0	5804.49
2017	Beijing	2017036554	1	201703655401	20	1.85098	6000	300	27	1	3	0	1	10.2405	4.23668	11.7883	2	812.859	356820	16410.5	20	1066.89	5804.49	1	1.5283	812.859	0.141346	18042	0	5804.49
2017	Beijing	2017033177	1	201703317701	25.641	1.85098	8000	312	31	1	5	0	1	10.2405	4.23668	11.7883	3	812.859	356820	16410.5	25.641	1066.89	5804.49	1	1.5283	812.859	0.141346	18042	0	5804.49
2017	Beijing	2017031982	1	201703198201	28.4091	1.85098	5000	176	34	1	2	0	1	10.2405	4.23668	11.7883	2	812.859	356820	16410.5	28.4091	1066.89	5804.49	1	1.5283	812.859	0.141346	18042	0	5804.49
2017	Beijing	2017023413	1	201702341301	50	1.85098	8000	160	29	1	2	0	1	10.2405	4.23668	11.7883	2	812.859	356820	16410.5	50	1066.89	5804.49	1	1.5283	812.859	0.141346	18042	0	5804.49
2017	Beijing	2017030952	3	201703095203	50	1.85098	8000	160	30	1	5	0	1	10.2405	4.23668	11.7883	2	812.859	356820	16410.5	50	1066.89	5804.49	1	1.5283	812.859	0.141346	18042	0	5804.49
2017	Beijing	2017028644	3	201702864403	22.7273	1.85098	4000	176	23	1	4	0	1	10.2405	4.23668	11.7883	2	812.859	356820	16410.5	22.7273	1066.89	5804.49	1	1.5283	812.859	0.141346	18042	0	5804.49
2017	Beijing	2017035291	4	201703529104	28.4091	1.85098	5000	176	33	0	2	1	1	10.2405	4.23668	11.7883	2	812.859	356820	16410.5	28.4091	1066.89	5804.49	1	1.5283	812.859	0.141346	18042	0	5804.49
2017	Beijing	2017023115	3	201702311503	27.2727	1.85098	4800	176	25	1	5	0	1	10.2405	4.23668	11.7883	2	812.859	356820	16410.5	27.2727	1066.89	5804.49	1	1.5283	812.859	0.141346	18042	0	5804.49
2017	Beijing	2017036303	2	201703630302	22.5773	1.85098	4967	220	32	0	3	1	1	10.2405	4.23668	11.7883	2	812.859	356820	16410.5	22.5773	1066.89	5804.49	1	1.5283	812.859	0.141346	18042	0	5804.49
2017	Beijing	2017001080	1	201700108001	16.8269	1.85098	3500	208	25	1	5	0	0	10.2405	4.23668	11.7883	2	812.859	356820	16410.5	16.8269	1066.89	5804.49	1	1.5283	812.859	0.141346	18042	0	5804.49
2017	Beijing	2015001162	1	201500116201	17.7778	1.85098	4000	225	31	1	5	1	1	10.2405	4.23668	11.7883	2	812.859	356820	16410.5	17.7778	1066.89	5804.49	1	1.5283	812.859	0.141346	18042	0	5804.49
2017	Beijing	2015001162	2	201500116202	28.4091	1.85098	5000	176	31	0	3	1	1	10.2405	4.23668	11.7883	2	812.859	356820	16410.5	28.4091	1066.89	5804.49	1	1.5283	812.859	0.141346	18042	0	5804.49
2017	Beijing	2015001181	4	201500118104	14.2045	1.85098	2500	176	25	1	3	1	1	10.2405	4.23668	11.7883	2	812.859	356820	16410.5	14.2045	1066.89	5804.49	1	1.5283	812.859	0.141346	18042	0	5804.49
2017	Beijing	2015001190	3	201500119003	34.0909	1.85098	6000	176	24	1	3	0	1	10.2405	4.23668	11.7883	2	812.859	356820	16410.5	34.0909	1066.89	5804.49	1	1.5283	812.859	0.141346	18042	0	5804.49
2017	Beijing	2015001195	1	201500119501	22.7273	1.85098	4000	176	30	0	3	1	1	10.2405	4.23668	11.7883	2	812.859	356820	16410.5	22.7273	1066.89	5804.49	1	1.5283	812.859	0.141346	18042	0	5804.49
2017	Beijing	2015001195	2	201500119502	19.8864	1.85098	3500	176	30	1	6	1	1	10.2405	4.23668	11.7883	2	812.859	356820	16410.5	19.8864	1066.89	5804.49	1	1.5283	812.859	0.141346	18042	0	5804.49
2017	Beijing	2015000629	1	201500062901	85.2273	1.85098	15000	176	33	1	3	1	1	10.2405	4.23668	11.7883	3	812.859	356820	16410.5	85.2273	1066.89	5804.49	1	1.5283	812.859	0.141346	18042	0	5804.49
2017	Beijing	2015001243	1	201500124301	28.8462	1.85098	6000	208	33	0	2	1	1	10.2405	4.23668	11.7883	2	812.859	356820	16410.5	28.8462	1066.89	5804.49	1	1.5283	812.859	0.141346	18042	0	5804.49
2017	Beijing	2015001243	4	201500124304	22.7273	1.85098	6000	264	34	1	3	1	1	10.2405	4.23668	11.7883	2	812.859	356820	16410.5	22.7273	1066.89	5804.49	1	1.5283	812.859	0.141346	18042	0	5804.49
2017	Beijing	2015001246	1	201500124601	38.4615	1.85098	8000	208	23	1	3	0	1	10.2405	4.23668	11.7883	1	812.859	356820	16410.5	38.4615	1066.89	5804.49	1	1.5283	812.859	0.141346	18042	0	5804.49
2017	Beijing	2015000426	1	201500042601	95.2381	1.85098	16000	168	35	0	5	0	1	10.2405	4.23668	11.7883	2	812.859	356820	16410.5	95.2381	1066.89	5804.49	1	1.5283	812.859	0.141346	18042	0	5804.49
2017	Beijing	2017012381	1	201701238101	28.4091	1.85098	5000	176	28	1	5	1	1	10.2405	4.23668	11.7883	2	812.859	356820	16410.5	28.4091	1066.89	5804.49	1	1.5283	812.859	0.141346	18042	0	5804.49
2017	Beijing	2015001279	3	201500127903	17.0455	1.85098	3000	176	24	1	2	0	1	10.2405	4.23668	11.7883	2	812.859	356820	16410.5	17.0455	1066.89	5804.49	1	1.5283	812.859	0.141346	18042	0	5804.49
2017	Beijing	2015000624	2	201500062402	22.7273	1.85098	4000	176	27	0	5	0	1	10.2405	4.23668	11.7883	2	812.859	356820	16410.5	22.7273	1066.89	5804.49	1	1.5283	812.859	0.141346	18042	0	5804.49
2017	Beijing	2015001302	3	201500130203	17.0455	1.85098	3000	176	26	0	2	0	1	10.2405	4.23668	11.7883	2	812.859	356820	16410.5	17.0455	1066.89	5804.49	1	1.5283	812.859	0.141346	18042	0	5804.49
2017	Beijing	2015001306	4	201500130604	5.68182	1.85098	1000	176	31	0	5	0	1	10.2405	4.23668	11.7883	1	812.859	356820	16410.5	5.68182	1066.89	5804.49	0	1.5283	812.859	0.141346	18042	0	5804.49
2017	Beijing	2015000043	2	201500004302	56.8182	1.85098	10000	176	29	1	4	0	1	10.2405	4.23668	11.7883	2	812.859	356820	16410.5	56.8182	1066.89	5804.49	1	1.5283	812.859	0.141346	18042	0	5804.49
2017	Beijing	2013000052	1	201300005201	31.25	1.85098	5500	176	29	1	2	0	1	10.2405	4.23668	11.7883	2	812.859	356820	16410.5	31.25	1066.89	5804.49	1	1.5283	812.859	0.141346	18042	0	5804.49
2017	Beijing	2013000051	3	201300005103	22.7273	1.85098	5000	220	29	0	5	1	1	10.2405	4.23668	11.7883	2	812.859	356820	16410.5	22.7273	1066.89	5804.49	1	1.5283	812.859	0.141346	18042	0	5804.49
2017	Beijing	2013000051	2	201300005102	38.4615	1.85098	12000	312	30	1	5	1	1	10.2405	4.23668	11.7883	2	812.859	356820	16410.5	38.4615	1066.89	5804.49	1	1.5283	812.859	0.141346	18042	0	5804.49
2017	Beijing	2013000042	2	201300004202	20	1.85098	4000	200	23	0	5	0	1	10.2405	4.23668	11.7883	2	812.859	356820	16410.5	20	1066.89	5804.49	1	1.5283	812.859	0.141346	18042	0	5804.49
2017	Beijing	2015000622	3	201500062203	12	1.85098	3000	250	25	0	5	0	1	10.2405	4.23668	11.7883	2	812.859	356820	16410.5	12	1066.89	5804.49	1	1.5283	812.859	0.141346	18042	0	5804.49
2017	Beijing	2017005878	2	201700587802	26.6667	1.85098	8000	300	30	1	5	0	1	10.2405	4.23668	11.7883	1	812.859	356820	16410.5	26.6667	1066.89	5804.49	1	1.5283	812.859	0.141346	18042	0	5804.49
2017	Beijing	2013000264	3	201300026403	28.4091	1.85098	5000	176	30	0	2	0	1	10.2405	4.23668	11.7883	2	812.859	356820	16410.5	28.4091	1066.89	5804.49	1	1.5283	812.859	0.141346	18042	0	5804.49
2017	Beijing	2013000260	1	201300026001	22.7273	1.85098	4000	176	29	1	3	0	1	10.2405	4.23668	11.7883	2	812.859	356820	16410.5	22.7273	1066.89	5804.49	1	1.5283	812.859	0.141346	18042	0	5804.49
2017	Beijing	2017020175	1	201702017501	45.4545	1.85098	5000	110	27	1	2	0	1	10.2405	4.23668	11.7883	2	812.859	356820	16410.5	45.4545	1066.89	5804.49	1	1.5283	812.859	0.141346	18042	0	5804.49
2017	Beijing	2013000245	3	201300024503	47.619	1.85098	8000	168	30	0	5	0	1	10.2405	4.23668	11.7883	2	812.859	356820	16410.5	47.619	1066.89	5804.49	1	1.5283	812.859	0.141346	18042	0	5804.49
2017	Beijing	2017009628	4	201700962804	39.7727	1.85098	7000	176	32	0	3	1	1	10.2405	4.23668	11.7883	2	812.859	356820	16410.5	39.7727	1066.89	5804.49	1	1.5283	812.859	0.141346	18042	0	5804.49
2017	Beijing	2015000417	1	201500041701	56.8182	1.85098	10000	176	30	0	5	1	1	10.2405	4.23668	11.7883	2	812.859	356820	16410.5	56.8182	1066.89	5804.49	1	1.5283	812.859	0.141346	18042	1	5804.49
2017	Beijing	2015000621	2	201500062102	22.7273	1.85098	4000	176	31	0	2	1	1	10.2405	4.23668	11.7883	2	812.859	356820	16410.5	22.7273	1066.89	5804.49	1	1.5283	812.859	0.141346	18042	0	5804.49
2017	Beijing	2015000621	1	201500062101	34.0909	1.85098	6000	176	30	1	2	1	1	10.2405	4.23668	11.7883	2	812.859	356820	16410.5	34.0909	1066.89	5804.49	1	1.5283	812.859	0.141346	18042	0	5804.49
2017	Beijing	2015000034	2	201500003402	12	1.85098	3000	250	27	0	6	1	1	10.2405	4.23668	11.7883	2	812.859	356820	16410.5	12	1066.89	5804.49	1	1.5283	812.859	0.141346	18042	0	5804.49
2017	Beijing	2017002038	3	201700203803	14.7727	1.85098	2600	176	29	0	3	1	1	10.2405	4.23668	11.7883	2	812.859	356820	16410.5	14.7727	1066.89	5804.49	1	1.5283	812.859	0.141346	18042	0	5804.49
2017	Beijing	2017002038	4	201700203804	28.4091	1.85098	5000	176	31	1	5	1	1	10.2405	4.23668	11.7883	2	812.859	356820	16410.5	28.4091	1066.89	5804.49	1	1.5283	812.859	0.141346	18042	0	5804.49
2017	Beijing	2013000224	3	201300022403	19.8864	1.85098	3500	176	25	0	6	0	1	10.2405	4.23668	11.7883	2	812.859	356820	16410.5	19.8864	1066.89	5804.49	1	1.5283	812.859	0.141346	18042	0	5804.49
2017	Beijing	2015000609	1	201500060901	56.8182	1.85098	10000	176	29	1	2	0	1	10.2405	4.23668	11.7883	3	812.859	356820	16410.5	56.8182	1066.89	5804.49	1	1.5283	812.859	0.141346	18042	0	5804.49
2017	Beijing	2013000223	2	201300022302	14.2857	1.85098	3000	210	32	0	4	0	1	10.2405	4.23668	11.7883	1	812.859	356820	16410.5	14.2857	1066.89	5804.49	1	1.5283	812.859	0.141346	18042	0	5804.49
2017	Beijing	2013000219	7	201300021907	25	1.85098	4200	168	28	1	3	1	1	10.2405	4.23668	11.7883	2	812.859	356820	16410.5	25	1066.89	5804.49	1	1.5283	812.859	0.141346	18042	0	5804.49
2017	Beijing	2013000218	2	201300021802	24.0385	1.85098	5000	208	27	1	4	0	1	10.2405	4.23668	11.7883	2	812.859	356820	16410.5	24.0385	1066.89	5804.49	1	1.5283	812.859	0.141346	18042	0	5804.49
2017	Beijing	2013000213	3	201300021303	73.8636	1.85098	13000	176	29	0	4	0	1	10.2405	4.23668	11.7883	3	812.859	356820	16410.5	73.8636	1066.89	5804.49	1	1.5283	812.859	0.141346	18042	0	5804.49
2017	Beijing	2013000195	2	201300019502	15.873	1.85098	3000	189	30	0	2	1	1	10.2405	4.23668	11.7883	3	812.859	356820	16410.5	15.873	1066.89	5804.49	1	1.5283	812.859	0.141346	18042	0	5804.49
2017	Beijing	2013000195	1	201300019501	142.857	1.85098	30000	210	31	1	5	1	1	10.2405	4.23668	11.7883	3	812.859	356820	16410.5	142.857	1066.89	5804.49	1	1.5283	812.859	0.141346	18042	0	5804.49
2017	Beijing	2017002147	3	201700214703	34.0909	1.85098	6000	176	24	0	2	0	1	10.2405	4.23668	11.7883	2	812.859	356820	16410.5	34.0909	1066.89	5804.49	0	1.5283	812.859	0.141346	18042	0	5804.49
2017	Beijing	2013000181	3	201300018103	17.0455	1.85098	3000	176	34	1	6	1	1	10.2405	4.23668	11.7883	2	812.859	356820	16410.5	17.0455	1066.89	5804.49	1	1.5283	812.859	0.141346	18042	0	5804.49
2017	Beijing	2013000172	4	201300017204	45.4545	1.85098	8000	176	31	1	3	1	1	10.2405	4.23668	11.7883	2	812.859	356820	16410.5	45.4545	1066.89	5804.49	1	1.5283	812.859	0.141346	18042	0	5804.49
2017	Beijing	2017002182	1	201700218201	45.4545	1.85098	7000	154	32	0	3	1	1	10.2405	4.23668	11.7883	3	812.859	356820	16410.5	45.4545	1066.89	5804.49	1	1.5283	812.859	0.141346	18042	0	5804.49
2017	Beijing	2017002182	2	201700218202	34.0909	1.85098	6000	176	32	1	3	1	1	10.2405	4.23668	11.7883	3	812.859	356820	16410.5	34.0909	1066.89	5804.49	1	1.5283	812.859	0.141346	18042	0	5804.49
2017	Beijing	2015000199	3	201500019903	71.4286	1.85098	10000	140	33	1	2	0	1	10.2405	4.23668	11.7883	2	812.859	356820	16410.5	71.4286	1066.89	5804.49	1	1.5283	812.859	0.141346	18042	0	5804.49
2017	Beijing	2013000172	1	201300017201	55.9441	1.85098	8000	143	30	0	3	1	1	10.2405	4.23668	11.7883	2	812.859	356820	16410.5	55.9441	1066.89	5804.49	1	1.5283	812.859	0.141346	18042	0	5804.49
2017	Beijing	2013000161	4	201300016104	2.84091	1.85098	500	176	29	0	2	1	1	10.2405	4.23668	11.7883	2	812.859	356820	16410.5	2.84091	1066.89	5804.49	1	1.5283	812.859	0.141346	18042	0	5804.49
2017	Beijing	2013000161	3	201300016103	46.6667	1.85098	7000	150	31	1	2	1	1	10.2405	4.23668	11.7883	2	812.859	356820	16410.5	46.6667	1066.89	5804.49	1	1.5283	812.859	0.141346	18042	0	5804.49
2017	Beijing	2013000156	2	201300015602	40.404	1.85098	8000	198	32	1	3	1	1	10.2405	4.23668	11.7883	2	812.859	356820	16410.5	40.404	1066.89	5804.49	1	1.5283	812.859	0.141346	18042	0	5804.49
2017	Beijing	2013000156	1	201300015601	37.8788	1.85098	7500	198	33	0	3	1	1	10.2405	4.23668	11.7883	2	812.859	356820	16410.5	37.8788	1066.89	5804.49	1	1.5283	812.859	0.141346	18042	0	5804.49
2017	Beijing	201100018	1	20110001801	166.667	1.85098	50000	300	33	1	4	1	1	10.2405	4.23668	11.7883	2	812.859	356820	16410.5	166.667	1066.89	5804.49	1	1.5283	812.859	0.141346	18042	0	5804.49
2017	Beijing	201100018	2	20110001802	37.5	1.85098	6000	160	32	0	4	1	1	10.2405	4.23668	11.7883	2	812.859	356820	16410.5	37.5	1066.89	5804.49	1	1.5283	812.859	0.141346	18042	0	5804.49
2017	Beijing	2017002267	3	201700226703	31.25	1.85098	5500	176	35	0	6	1	1	10.2405	4.23668	11.7883	1	812.859	356820	16410.5	31.25	1066.89	5804.49	1	1.5283	812.859	0.141346	18042	0	5804.49
2017	Beijing	201100034	3	20110003403	14.2045	1.85098	2500	176	23	0	3	0	1	10.2405	4.23668	11.7883	2	812.859	356820	16410.5	14.2045	1066.89	5804.49	1	1.5283	812.859	0.141346	18042	0	5804.49
2017	Beijing	201100071	3	20110007103	20.8333	1.85098	5000	240	31	1	5	1	1	10.2405	4.23668	11.7883	2	812.859	356820	16410.5	20.8333	1066.89	5804.49	1	1.5283	812.859	0.141346	18042	0	5804.49
2017	Beijing	201100071	4	20110007104	19.2308	1.85098	5000	260	29	0	3	1	1	10.2405	4.23668	11.7883	2	812.859	356820	16410.5	19.2308	1066.89	5804.49	1	1.5283	812.859	0.141346	18042	0	5804.49
2017	Beijing	2013000149	2	201300014902	22.7273	1.85098	3000	132	30	0	3	0	1	10.2405	4.23668	11.7883	2	812.859	356820	16410.5	22.7273	1066.89	5804.49	1	1.5283	812.859	0.141346	18042	0	5804.49
2017	Beijing	2013000145	1	201300014501	25	1.85098	3000	120	33	0	6	0	1	10.2405	4.23668	11.7883	2	812.859	356820	16410.5	25	1066.89	5804.49	1	1.5283	812.859	0.141346	18042	0	5804.49
2017	Beijing	2015000395	1	201500039501	42.6136	1.85098	7500	176	29	1	5	0	1	10.2405	4.23668	11.7883	2	812.859	356820	16410.5	42.6136	1066.89	5804.49	1	1.5283	812.859	0.141346	18042	0	5804.49
2017	Beijing	201100109	3	20110010903	134.615	1.85098	28000	208	26	0	5	0	1	10.2405	4.23668	11.7883	2	812.859	356820	16410.5	134.615	1066.89	5804.49	1	1.5283	812.859	0.141346	18042	0	5804.49
2017	Beijing	2017011886	3	201701188603	25.5682	1.85098	4500	176	30	1	2	0	1	10.2405	4.23668	11.7883	2	812.859	356820	16410.5	25.5682	1066.89	5804.49	1	1.5283	812.859	0.141346	18042	0	5804.49
2017	Beijing	2017016638	2	201701663802	37.8788	1.85098	5000	132	26	0	5	0	1	10.2405	4.23668	11.7883	2	812.859	356820	16410.5	37.8788	1066.89	5804.49	1	1.5283	812.859	0.141346	18042	0	5804.49
2017	Beijing	2013000143	3	201300014303	250	1.85098	10000	40	33	0	5	0	1	10.2405	4.23668	11.7883	2	812.859	356820	16410.5	250	1066.89	5804.49	1	1.5283	812.859	0.141346	18042	0	5804.49
2017	Beijing	201100139	3	20110013903	39.7727	1.85098	7000	176	32	0	5	1	1	10.2405	4.23668	11.7883	2	812.859	356820	16410.5	39.7727	1066.89	5804.49	1	1.5283	812.859	0.141346	18042	0	5804.49
2017	Beijing	201100139	4	20110013904	19.1667	1.85098	2300	120	34	1	2	1	1	10.2405	4.23668	11.7883	2	812.859	356820	16410.5	19.1667	1066.89	5804.49	1	1.5283	812.859	0.141346	18042	0	5804.49
2017	Beijing	201100145	1	20110014501	39.7727	1.85098	7000	176	33	0	5	1	1	10.2405	4.23668	11.7883	2	812.859	356820	16410.5	39.7727	1066.89	5804.49	1	1.5283	812.859	0.141346	18042	0	5804.49
2017	Beijing	2017002418	1	201700241801	34.0909	1.85098	6000	176	33	0	2	1	1	10.2405	4.23668	11.7883	2	812.859	356820	16410.5	34.0909	1066.89	5804.49	1	1.5283	812.859	0.141346	18042	0	5804.49
2017	Beijing	2017002418	2	201700241802	39.7727	1.85098	7000	176	34	1	3	1	1	10.2405	4.23668	11.7883	2	812.859	356820	16410.5	39.7727	1066.89	5804.49	1	1.5283	812.859	0.141346	18042	0	5804.49
2017	Beijing	2017019361	2	201701936102	56.8182	1.85098	10000	176	31	0	5	1	1	10.2405	4.23668	11.7883	2	812.859	356820	16410.5	56.8182	1066.89	5804.49	1	1.5283	812.859	0.141346	18042	0	5804.49
2017	Beijing	2017019361	1	201701936101	64.9351	1.85098	10000	154	31	1	2	1	1	10.2405	4.23668	11.7883	2	812.859	356820	16410.5	64.9351	1066.89	5804.49	1	1.5283	812.859	0.141346	18042	0	5804.49
2017	Beijing	201100156	3	20110015603	45.4545	1.85098	8000	176	32	1	5	1	1	10.2405	4.23668	11.7883	2	812.859	356820	16410.5	45.4545	1066.89	5804.49	1	1.5283	812.859	0.141346	18042	0	5804.49
2017	Beijing	201100167	1	20110016701	16.6667	1.85098	4000	240	29	1	6	0	1	10.2405	4.23668	11.7883	2	812.859	356820	16410.5	16.6667	1066.89	5804.49	1	1.5283	812.859	0.141346	18042	0	5804.49
2017	Beijing	201100205	2	20110020502	56.8182	1.85098	15000	264	34	0	3	1	1	10.2405	4.23668	11.7883	2	812.859	356820	16410.5	56.8182	1066.89	5804.49	1	1.5283	812.859	0.141346	18042	0	5804.49
2017	Beijing	201100215	1	20110021501	113.636	1.85098	20000	176	33	1	2	1	1	10.2405	4.23668	11.7883	3	812.859	356820	16410.5	113.636	1066.89	5804.49	1	1.5283	812.859	0.141346	18042	0	5804.49
2017	Beijing	201100215	2	20110021502	56.8182	1.85098	10000	176	33	0	3	1	1	10.2405	4.23668	11.7883	3	812.859	356820	16410.5	56.8182	1066.89	5804.49	1	1.5283	812.859	0.141346	18042	0	5804.49
2017	Beijing	2017016420	1	201701642001	8.62069	1.85098	2000	232	33	0	5	1	1	10.2405	4.23668	11.7883	2	812.859	356820	16410.5	8.62069	1066.89	5804.49	1	1.5283	812.859	0.141346	18042	0	5804.49
2017	Beijing	201100345	1	20110034501	75	1.85098	12000	160	29	1	2	1	1	10.2405	4.23668	11.7883	3	812.859	356820	16410.5	75	1066.89	5804.49	1	1.5283	812.859	0.141346	18042	0	5804.49
2017	Beijing	201100345	2	20110034502	50	1.85098	8000	160	30	0	2	1	1	10.2405	4.23668	11.7883	3	812.859	356820	16410.5	50	1066.89	5804.49	1	1.5283	812.859	0.141346	18042	0	5804.49
2017	Beijing	201100355	1	20110035501	56.25	1.85098	9000	160	35	1	3	1	1	10.2405	4.23668	11.7883	3	812.859	356820	16410.5	56.25	1066.89	5804.49	1	1.5283	812.859	0.141346	18042	0	5804.49
2017	Beijing	201100355	2	20110035502	53.75	1.85098	8600	160	35	0	5	1	1	10.2405	4.23668	11.7883	3	812.859	356820	16410.5	53.75	1066.89	5804.49	1	1.5283	812.859	0.141346	18042	0	5804.49
2017	Beijing	2013000134	3	201300013403	71.4286	1.85098	10000	140	29	1	2	1	1	10.2405	4.23668	11.7883	2	812.859	356820	16410.5	71.4286	1066.89	5804.49	1	1.5283	812.859	0.141346	18042	0	5804.49
2017	Beijing	2015000583	3	201500058303	31.25	1.85098	5000	160	29	1	2	0	1	10.2405	4.23668	11.7883	2	812.859	356820	16410.5	31.25	1066.89	5804.49	1	1.5283	812.859	0.141346	18042	0	5804.49
2017	Beijing	2015000374	1	201500037401	56.8182	1.85098	10000	176	34	1	3	1	1	10.2405	4.23668	11.7883	3	812.859	356820	16410.5	56.8182	1066.89	5804.49	1	1.5283	812.859	0.141346	18042	0	5804.49
2017	Beijing	201100378	2	20110037802	11.3636	1.85098	2000	176	30	0	4	0	1	10.2405	4.23668	11.7883	2	812.859	356820	16410.5	11.3636	1066.89	5804.49	1	1.5283	812.859	0.141346	18042	0	5804.49
2017	Beijing	2015000566	4	201500056604	16.8269	1.85098	3500	208	35	0	6	1	1	10.2405	4.23668	11.7883	1	812.859	356820	16410.5	16.8269	1066.89	5804.49	1	1.5283	812.859	0.141346	18042	0	5804.49
2017	Beijing	201100379	3	20110037903	22.7273	1.85098	4000	176	34	0	5	0	1	10.2405	4.23668	11.7883	2	812.859	356820	16410.5	22.7273	1066.89	5804.49	1	1.5283	812.859	0.141346	18042	0	5804.49
2017	Beijing	2017013370	1	201701337001	5.95238	1.85098	2000	336	28	0	6	0	1	10.2405	4.23668	11.7883	1	812.859	356820	16410.5	5.95238	1066.89	5804.49	1	1.5283	812.859	0.141346	18042	0	5804.49
2017	Beijing	2017018844	1	201701884401	48.2955	1.85098	8500	176	35	0	5	0	1	10.2405	4.23668	11.7883	2	812.859	356820	16410.5	48.2955	1066.89	5804.49	1	1.5283	812.859	0.141346	18042	0	5804.49
2017	Beijing	2017002678	3	201700267803	15.9091	1.85098	2800	176	29	1	3	0	1	10.2405	4.23668	11.7883	2	812.859	356820	16410.5	15.9091	1066.89	5804.49	1	1.5283	812.859	0.141346	18042	0	5804.49
2017	Beijing	201100393	3	20110039303	18.75	1.85098	3000	160	27	1	6	0	1	10.2405	4.23668	11.7883	2	812.859	356820	16410.5	18.75	1066.89	5804.49	1	1.5283	812.859	0.141346	18042	0	5804.49
2017	Beijing	2017016248	4	201701624804	31.25	1.85098	5000	160	28	1	2	1	1	10.2405	4.23668	11.7883	2	812.859	356820	16410.5	31.25	1066.89	5804.49	1	1.5283	812.859	0.141346	18042	0	5804.49
2017	Beijing	2017016248	1	201701624801	12	1.85098	1500	125	21	0	6	0	1	10.2405	4.23668	11.7883	2	812.859	356820	16410.5	12	1066.89	5804.49	1	1.5283	812.859	0.141346	18042	0	5804.49
2017	Beijing	2017018759	2	201701875902	126.263	1.85098	25000	198	32	0	4	1	1	10.2405	4.23668	11.7883	3	812.859	356820	16410.5	126.263	1066.89	5804.49	1	1.5283	812.859	0.141346	18042	0	5804.49
2017	Beijing	2017018759	1	201701875901	126.263	1.85098	25000	198	32	1	4	1	1	10.2405	4.23668	11.7883	2	812.859	356820	16410.5	126.263	1066.89	5804.49	1	1.5283	812.859	0.141346	18042	0	5804.49
2017	Beijing	2015000556	3	201500055603	37.5	1.85098	4500	120	31	1	5	0	1	10.2405	4.23668	11.7883	2	812.859	356820	16410.5	37.5	1066.89	5804.49	1	1.5283	812.859	0.141346	18042	0	5804.49
2017	Beijing	2017008628	1	201700862801	113.636	1.85098	20000	176	30	1	5	1	1	10.2405	4.23668	11.7883	1	812.859	356820	16410.5	113.636	1066.89	5804.49	1	1.5283	812.859	0.141346	18042	0	5804.49
2017	Beijing	2017018636	3	201701863603	21.5909	1.85098	3800	176	26	0	2	0	1	10.2405	4.23668	11.7883	2	812.859	356820	16410.5	21.5909	1066.89	5804.49	1	1.5283	812.859	0.141346	18042	0	5804.49
2017	Beijing	2015000553	3	201500055303	46.875	1.85098	7500	160	30	1	2	1	1	10.2405	4.23668	11.7883	2	812.859	356820	16410.5	46.875	1066.89	5804.49	1	1.5283	812.859	0.141346	18042	0	5804.49
2017	Beijing	2017016204	3	201701620403	12.5	1.85098	2200	176	26	0	5	0	1	10.2405	4.23668	11.7883	2	812.859	356820	16410.5	12.5	1066.89	5804.49	1	1.5283	812.859	0.141346	18042	0	5804.49
2017	Beijing	2017018528	2	201701852802	25	1.85098	4000	160	25	1	5	0	1	10.2405	4.23668	11.7883	2	812.859	356820	16410.5	25	1066.89	5804.49	1	1.5283	812.859	0.141346	18042	0	5804.49
2017	Beijing	2013000123	5	201300012305	39.7727	1.85098	7000	176	29	1	5	0	1	10.2405	4.23668	11.7883	2	812.859	356820	16410.5	39.7727	1066.89	5804.49	1	1.5283	812.859	0.141346	18042	0	5804.49
2017	Beijing	2015000533	1	201500053301	18.595	1.85098	4500	242	24	0	5	0	1	10.2405	4.23668	11.7883	2	812.859	356820	16410.5	18.595	1066.89	5804.49	1	1.5283	812.859	0.141346	18042	0	5804.49
2017	Beijing	2017018385	3	201701838503	22.7273	1.85098	4000	176	33	1	5	0	1	10.2405	4.23668	11.7883	2	812.859	356820	16410.5	22.7273	1066.89	5804.49	0	1.5283	812.859	0.141346	18042	0	5804.49
2017	Beijing	2017002800	1	201700280001	31.25	1.85098	5000	160	25	0	6	0	1	10.2405	4.23668	11.7883	2	812.859	356820	16410.5	31.25	1066.89	5804.49	1	1.5283	812.859	0.141346	18042	0	5804.49
2017	Beijing	2013000107	4	201300010704	34.375	1.85098	5500	160	31	0	5	1	1	10.2405	4.23668	11.7883	2	812.859	356820	16410.5	34.375	1066.89	5804.49	1	1.5283	812.859	0.141346	18042	0	5804.49
2017	Beijing	2015000483	4	201500048304	21.4286	1.85098	6000	280	28	1	6	1	1	10.2405	4.23668	11.7883	1	812.859	356820	16410.5	21.4286	1066.89	5804.49	0	1.5283	812.859	0.141346	18042	0	5804.49
2017	Beijing	2013000097	2	201300009702	27.7778	1.85098	5000	180	32	0	6	1	1	10.2405	4.23668	11.7883	1	812.859	356820	16410.5	27.7778	1066.89	5804.49	1	1.5283	812.859	0.141346	18042	0	5804.49
2017	Beijing	2017013281	2	201701328102	18.75	1.85098	3000	160	27	0	5	1	1	10.2405	4.23668	11.7883	1	812.859	356820	16410.5	18.75	1066.89	5804.49	1	1.5283	812.859	0.141346	18042	0	5804.49
2017	Beijing	2013000097	1	201300009701	31.25	1.85098	6500	208	33	1	6	1	1	10.2405	4.23668	11.7883	1	812.859	356820	16410.5	31.25	1066.89	5804.49	1	1.5283	812.859	0.141346	18042	0	5804.49
2017	Beijing	2015000144	2	201500014402	34.0909	1.85098	6000	176	33	0	4	1	1	10.2405	4.23668	11.7883	2	812.859	356820	16410.5	34.0909	1066.89	5804.49	1	1.5283	812.859	0.141346	18042	0	5804.49
2017	Beijing	2015000144	1	201500014401	22.9167	1.85098	5500	240	35	1	3	1	1	10.2405	4.23668	11.7883	2	812.859	356820	16410.5	22.9167	1066.89	5804.49	1	1.5283	812.859	0.141346	18042	0	5804.49
2017	Beijing	2013000081	3	201300008103	56.8182	1.85098	10000	176	32	1	2	1	1	10.2405	4.23668	11.7883	2	812.859	356820	16410.5	56.8182	1066.89	5804.49	1	1.5283	812.859	0.141346	18042	0	5804.49
2017	Beijing	2017013143	1	201701314301	12.8205	1.85098	4000	312	24	0	5	0	1	10.2405	4.23668	11.7883	2	812.859	356820	16410.5	12.8205	1066.89	5804.49	1	1.5283	812.859	0.141346	18042	0	5804.49
2017	Beijing	2013000071	2	201300007102	26.5152	1.85098	3500	132	32	0	4	0	1	10.2405	4.23668	11.7883	2	812.859	356820	16410.5	26.5152	1066.89	5804.49	1	1.5283	812.859	0.141346	18042	0	5804.49
2017	Beijing	2017006496	1	201700649601	33.3333	1.85098	10000	300	29	0	3	0	1	10.2405	4.23668	11.7883	2	812.859	356820	16410.5	33.3333	1066.89	5804.49	1	1.5283	812.859	0.141346	18042	0	5804.49
2017	Beijing	2017013058	1	201701305801	85.2273	1.85098	15000	176	30	0	3	1	1	10.2405	4.23668	11.7883	2	812.859	356820	16410.5	85.2273	1066.89	5804.49	1	1.5283	812.859	0.141346	18042	1	5804.49
2017	Beijing	2017013042	2	201701304202	28.4091	1.85098	5000	176	30	1	3	1	1	10.2405	4.23668	11.7883	2	812.859	356820	16410.5	28.4091	1066.89	5804.49	1	1.5283	812.859	0.141346	18042	0	5804.49
2017	Beijing	2017013042	1	201701304201	28.4091	1.85098	5000	176	30	0	3	1	1	10.2405	4.23668	11.7883	2	812.859	356820	16410.5	28.4091	1066.89	5804.49	1	1.5283	812.859	0.141346	18042	0	5804.49
2017	Beijing	2017011396	2	201701139602	23.8095	1.85098	6000	252	33	1	5	1	1	10.2405	4.23668	11.7883	2	812.859	356820	16410.5	23.8095	1066.89	5804.49	0	1.5283	812.859	0.141346	18042	1	5804.49
2017	Beijing	2015000338	3	201500033803	21.978	1.85098	4000	182	29	1	4	0	1	10.2405	4.23668	11.7883	2	812.859	356820	16410.5	21.978	1066.89	5804.49	1	1.5283	812.859	0.141346	18042	0	5804.49
2017	Beijing	2017012926	2	201701292602	19.8864	1.85098	3500	176	25	0	3	0	1	10.2405	4.23668	11.7883	2	812.859	356820	16410.5	19.8864	1066.89	5804.49	1	1.5283	812.859	0.141346	18042	0	5804.49
2017	Beijing	2017000032	1	201700003201	39.7727	1.85098	7000	176	28	0	6	0	1	10.2405	4.23668	11.7883	2	812.859	356820	16410.5	39.7727	1066.89	5804.49	1	1.5283	812.859	0.141346	18042	0	5804.49
2017	Beijing	2017017752	1	201701775201	19.8864	1.85098	3500	176	19	0	2	0	1	10.2405	4.23668	11.7883	2	812.859	356820	16410.5	19.8864	1066.89	5804.49	0	1.5283	812.859	0.141346	18042	0	5804.49
2017	Beijing	2015000103	2	201500010302	33.3333	1.85098	7500	225	33	0	5	1	1	10.2405	4.23668	11.7883	2	812.859	356820	16410.5	33.3333	1066.89	5804.49	1	1.5283	812.859	0.141346	18042	0	5804.49
2017	Beijing	2015000098	3	201500009803	6.25	1.85098	1500	240	33	1	6	0	1	10.2405	4.23668	11.7883	2	812.859	356820	16410.5	6.25	1066.89	5804.49	1	1.5283	812.859	0.141346	18042	1	5804.49
2017	Beijing	2017012817	3	201701281703	36.9318	1.85098	6500	176	34	1	2	0	1	10.2405	4.23668	11.7883	2	812.859	356820	16410.5	36.9318	1066.89	5804.49	1	1.5283	812.859	0.141346	18042	0	5804.49
2017	Beijing	2015000654	3	201500065403	45.4545	1.85098	8000	176	29	1	5	0	1	10.2405	4.23668	11.7883	2	812.859	356820	16410.5	45.4545	1066.89	5804.49	1	1.5283	812.859	0.141346	18042	0	5804.49
2017	Beijing	2015000671	3	201500067103	42.6136	1.85098	7500	176	31	0	4	0	1	10.2405	4.23668	11.7883	2	812.859	356820	16410.5	42.6136	1066.89	5804.49	1	1.5283	812.859	0.141346	18042	0	5804.49
2017	Beijing	2015000690	1	201500069001	48.2955	1.85098	8500	176	32	0	3	1	1	10.2405	4.23668	11.7883	2	812.859	356820	16410.5	48.2955	1066.89	5804.49	1	1.5283	812.859	0.141346	18042	0	5804.49
2017	Beijing	2015000690	2	201500069002	62.5	1.85098	11000	176	34	1	2	1	1	10.2405	4.23668	11.7883	3	812.859	356820	16410.5	62.5	1066.89	5804.49	1	1.5283	812.859	0.141346	18042	0	5804.49
2017	Beijing	2015000695	3	201500069503	36.9318	1.85098	6500	176	29	1	5	0	1	10.2405	4.23668	11.7883	2	812.859	356820	16410.5	36.9318	1066.89	5804.49	1	1.5283	812.859	0.141346	18042	0	5804.49
2017	Beijing	2015000697	1	201500069701	39.7727	1.85098	7000	176	33	0	3	1	1	10.2405	4.23668	11.7883	3	812.859	356820	16410.5	39.7727	1066.89	5804.49	1	1.5283	812.859	0.141346	18042	0	5804.49
2017	Beijing	2015000697	2	201500069702	49.2424	1.85098	13000	264	35	1	2	1	1	10.2405	4.23668	11.7883	3	812.859	356820	16410.5	49.2424	1066.89	5804.49	1	1.5283	812.859	0.141346	18042	0	5804.49
2017	Beijing	2017000288	3	201700028803	19.8864	1.85098	3500	176	23	0	6	0	1	10.2405	4.23668	11.7883	2	812.859	356820	16410.5	19.8864	1066.89	5804.49	0	1.5283	812.859	0.141346	18042	0	5804.49
2017	Beijing	2015000710	1	201500071001	68.1818	1.85098	12000	176	35	0	3	1	1	10.2405	4.23668	11.7883	3	812.859	356820	16410.5	68.1818	1066.89	5804.49	1	1.5283	812.859	0.141346	18042	0	5804.49
2017	Beijing	2015000710	2	201500071002	82.6446	1.85098	20000	242	33	1	2	1	1	10.2405	4.23668	11.7883	3	812.859	356820	16410.5	82.6446	1066.89	5804.49	1	1.5283	812.859	0.141346	18042	0	5804.49
2017	Fujian	2013013245	7	201301324507	4	1.40666	1000	250	18	1	6	0	1	10.3792	0.951699	11.1187	2	672.484	1.27063e+06	124000	4	2112.72	4802.1	0	1.5941	672.484	0.179799	109951	0	4802.1
2017	Fujian	2013013248	3	201301324803	12.5	1.40666	2750	220	22	1	6	0	1	10.3792	0.951699	11.1187	2	672.484	1.27063e+06	124000	12.5	2112.72	4802.1	1	1.5941	672.484	0.179799	109951	1	4802.1
2017	Fujian	2013013251	3	201301325103	31.25	1.40666	5500	176	30	1	5	1	1	10.3792	0.951699	11.1187	2	672.484	1.27063e+06	124000	31.25	2112.72	4802.1	1	1.5941	672.484	0.179799	109951	0	4802.1
2017	Fujian	2013013255	4	201301325504	14.4231	1.40666	3000	208	24	0	5	0	1	10.3792	0.951699	11.1187	2	672.484	1.27063e+06	124000	14.4231	2112.72	4802.1	1	1.5941	672.484	0.179799	109951	0	4802.1
2017	Fujian	2013013256	3	201301325603	14.4231	1.40666	3000	208	29	1	5	1	1	10.3792	0.951699	11.1187	1	672.484	1.27063e+06	124000	14.4231	2112.72	4802.1	1	1.5941	672.484	0.179799	109951	1	4802.1
2017	Fujian	2013013257	3	201301325703	37.5	1.40666	7500	200	30	1	6	1	1	10.3792	0.951699	11.1187	2	672.484	1.27063e+06	124000	37.5	2112.72	4802.1	1	1.5941	672.484	0.179799	109951	0	4802.1
2017	Fujian	2013013257	5	201301325705	11.3636	1.40666	2000	176	29	0	3	1	1	10.3792	0.951699	11.1187	2	672.484	1.27063e+06	124000	11.3636	2112.72	4802.1	1	1.5941	672.484	0.179799	109951	0	4802.1
2017	Fujian	2013013261	3	201301326103	19.6429	1.40666	5500	280	31	1	5	1	1	10.3792	0.951699	11.1187	1	672.484	1.27063e+06	124000	19.6429	2112.72	4802.1	0	1.5941	672.484	0.179799	109951	0	4802.1
2017	Fujian	2013013265	5	201301326505	14.4231	1.40666	3000	208	30	1	6	1	1	10.3792	0.951699	11.1187	1	672.484	1.27063e+06	124000	14.4231	2112.72	4802.1	1	1.5941	672.484	0.179799	109951	0	4802.1
2017	Fujian	2013013265	6	201301326506	13.4615	1.40666	2800	208	31	0	4	1	1	10.3792	0.951699	11.1187	1	672.484	1.27063e+06	124000	13.4615	2112.72	4802.1	1	1.5941	672.484	0.179799	109951	0	4802.1
2017	Fujian	2015016963	2	201501696302	36.9318	1.40666	6500	176	34	1	2	1	1	10.3792	0.951699	11.1187	2	672.484	1.27063e+06	124000	36.9318	2112.72	4802.1	1	1.5941	672.484	0.179799	109951	1	4802.1
2017	Fujian	2013013272	6	201301327206	22.7273	1.40666	4000	176	30	1	5	1	1	10.3792	0.951699	11.1187	2	672.484	1.27063e+06	124000	22.7273	2112.72	4802.1	0	1.5941	672.484	0.179799	109951	0	4802.1
2017	Fujian	2013013279	1	201301327901	11.1607	1.40666	2500	224	31	0	6	1	1	10.3792	0.951699	11.1187	1	672.484	1.27063e+06	124000	11.1607	2112.72	4802.1	0	1.5941	672.484	0.179799	109951	0	4802.1
2017	Fujian	2013013280	5	201301328005	28.5714	1.40666	5000	175	29	1	2	1	1	10.3792	0.951699	11.1187	1	672.484	1.27063e+06	124000	28.5714	2112.72	4802.1	0	1.5941	672.484	0.179799	109951	1	4802.1
2017	Fujian	2013013283	10	201301328310	10.0877	1.40666	2300	228	24	0	4	1	1	10.3792	0.951699	11.1187	1	672.484	1.27063e+06	124000	10.0877	2112.72	4802.1	1	1.5941	672.484	0.179799	109951	0	4802.1
2017	Fujian	2013013285	3	201301328503	19.2308	1.40666	4000	208	23	0	6	0	1	10.3792	0.951699	11.1187	2	672.484	1.27063e+06	124000	19.2308	2112.72	4802.1	0	1.5941	672.484	0.179799	109951	0	4802.1
2017	Fujian	2013013288	3	201301328803	25.7143	1.40666	4500	175	28	0	5	1	1	10.3792	0.951699	11.1187	1	672.484	1.27063e+06	124000	25.7143	2112.72	4802.1	1	1.5941	672.484	0.179799	109951	0	4802.1
2017	Fujian	2013013288	4	201301328804	17.3077	1.40666	4500	260	29	1	6	1	1	10.3792	0.951699	11.1187	1	672.484	1.27063e+06	124000	17.3077	2112.72	4802.1	0	1.5941	672.484	0.179799	109951	0	4802.1
2017	Fujian	2013013289	5	201301328905	8.92857	1.40666	2500	280	29	0	6	1	1	10.3792	0.951699	11.1187	1	672.484	1.27063e+06	124000	8.92857	2112.72	4802.1	0	1.5941	672.484	0.179799	109951	0	4802.1
2017	Fujian	2013013290	3	201301329003	11.3122	1.40666	2500	221	35	0	4	1	1	10.3792	0.951699	11.1187	1	672.484	1.27063e+06	124000	11.3122	2112.72	4802.1	1	1.5941	672.484	0.179799	109951	0	4802.1
2017	Fujian	2015016985	2	201501698502	28.4091	1.40666	5000	176	28	0	2	1	1	10.3792	0.951699	11.1187	2	672.484	1.27063e+06	124000	28.4091	2112.72	4802.1	1	1.5941	672.484	0.179799	109951	1	4802.1
2017	Fujian	2013013298	4	201301329804	11.1111	1.40666	3000	270	32	1	2	0	1	10.3792	0.951699	11.1187	1	672.484	1.27063e+06	124000	11.1111	2112.72	4802.1	0	1.5941	672.484	0.179799	109951	0	4802.1
2017	Fujian	2013013299	4	201301329904	14.4231	1.40666	3000	208	23	0	5	0	1	10.3792	0.951699	11.1187	2	672.484	1.27063e+06	124000	14.4231	2112.72	4802.1	1	1.5941	672.484	0.179799	109951	0	4802.1
2017	Fujian	2013013318	1	201301331801	39.7727	1.40666	7000	176	34	1	2	1	1	10.3792	0.951699	11.1187	2	672.484	1.27063e+06	124000	39.7727	2112.72	4802.1	1	1.5941	672.484	0.179799	109951	0	4802.1
2017	Fujian	2013013318	2	201301331802	8.33333	1.40666	1000	120	31	0	6	1	1	10.3792	0.951699	11.1187	2	672.484	1.27063e+06	124000	8.33333	2112.72	4802.1	0	1.5941	672.484	0.179799	109951	0	4802.1
2017	Fujian	2013013323	1	201301332301	22.7273	1.40666	3500	154	29	1	3	0	1	10.3792	0.951699	11.1187	2	672.484	1.27063e+06	124000	22.7273	2112.72	4802.1	1	1.5941	672.484	0.179799	109951	0	4802.1
2017	Fujian	2013013325	3	201301332503	14.4231	1.40666	3000	208	27	1	5	0	1	10.3792	0.951699	11.1187	2	672.484	1.27063e+06	124000	14.4231	2112.72	4802.1	1	1.5941	672.484	0.179799	109951	0	4802.1
2017	Fujian	2013013342	6	201301334206	34.0909	1.40666	6000	176	35	0	5	1	1	10.3792	0.951699	11.1187	2	672.484	1.27063e+06	124000	34.0909	2112.72	4802.1	1	1.5941	672.484	0.179799	109951	1	4802.1
2017	Fujian	2013013343	3	201301334303	28.4091	1.40666	5000	176	31	0	5	0	1	10.3792	0.951699	11.1187	2	672.484	1.27063e+06	124000	28.4091	2112.72	4802.1	1	1.5941	672.484	0.179799	109951	0	4802.1
2017	Fujian	2013013344	6	201301334406	17.0455	1.40666	3000	176	28	1	2	0	1	10.3792	0.951699	11.1187	2	672.484	1.27063e+06	124000	17.0455	2112.72	4802.1	0	1.5941	672.484	0.179799	109951	0	4802.1
2017	Fujian	2013013345	3	201301334503	21.6346	1.40666	4500	208	23	1	5	0	1	10.3792	0.951699	11.1187	2	672.484	1.27063e+06	124000	21.6346	2112.72	4802.1	1	1.5941	672.484	0.179799	109951	0	4802.1
2017	Fujian	2017016198	2	201701619802	19.3182	1.40666	3400	176	24	1	5	1	1	10.3792	0.951699	11.1187	2	672.484	1.27063e+06	124000	19.3182	2112.72	4802.1	1	1.5941	672.484	0.179799	109951	0	4802.1
2017	Fujian	2017016198	1	201701619801	42.3077	1.40666	3300	78	24	0	5	1	1	10.3792	0.951699	11.1187	2	672.484	1.27063e+06	124000	42.3077	2112.72	4802.1	1	1.5941	672.484	0.179799	109951	0	4802.1
2017	Fujian	2013013349	3	201301334903	16.8269	1.40666	3500	208	33	1	5	1	1	10.3792	0.951699	11.1187	2	672.484	1.27063e+06	124000	16.8269	2112.72	4802.1	1	1.5941	672.484	0.179799	109951	0	4802.1
2017	Fujian	2013013349	4	201301334904	19.2308	1.40666	4000	208	31	0	5	1	1	10.3792	0.951699	11.1187	2	672.484	1.27063e+06	124000	19.2308	2112.72	4802.1	1	1.5941	672.484	0.179799	109951	0	4802.1
2017	Fujian	2013013361	4	201301336104	17.0455	1.40666	3000	176	21	0	4	0	1	10.3792	0.951699	11.1187	1	672.484	1.27063e+06	124000	17.0455	2112.72	4802.1	1	1.5941	672.484	0.179799	109951	0	4802.1
2017	Fujian	2015017004	1	201501700401	68.1818	1.40666	12000	176	33	1	2	1	1	10.3792	0.951699	11.1187	3	672.484	1.27063e+06	124000	68.1818	2112.72	4802.1	1	1.5941	672.484	0.179799	109951	0	4802.1
2017	Fujian	2015017004	2	201501700402	42.6136	1.40666	7500	176	34	0	3	1	1	10.3792	0.951699	11.1187	2	672.484	1.27063e+06	124000	42.6136	2112.72	4802.1	1	1.5941	672.484	0.179799	109951	0	4802.1
2017	Fujian	2013013364	1	201301336401	15.625	1.40666	3000	192	27	0	2	1	1	10.3792	0.951699	11.1187	2	672.484	1.27063e+06	124000	15.625	2112.72	4802.1	1	1.5941	672.484	0.179799	109951	1	4802.1
2017	Fujian	2013013372	3	201301337203	12.0192	1.40666	2500	208	29	1	6	1	1	10.3792	0.951699	11.1187	1	672.484	1.27063e+06	124000	12.0192	2112.72	4802.1	0	1.5941	672.484	0.179799	109951	0	4802.1
2017	Fujian	2013013374	4	201301337404	37.5	1.40666	3000	80	34	1	6	1	1	10.3792	0.951699	11.1187	1	672.484	1.27063e+06	124000	37.5	2112.72	4802.1	1	1.5941	672.484	0.179799	109951	0	4802.1
2017	Fujian	2013013376	6	201301337606	18.9394	1.40666	5000	264	28	0	6	0	1	10.3792	0.951699	11.1187	1	672.484	1.27063e+06	124000	18.9394	2112.72	4802.1	1	1.5941	672.484	0.179799	109951	0	4802.1
2017	Fujian	2013013377	3	201301337703	11.1607	1.40666	2500	224	28	1	6	0	1	10.3792	0.951699	11.1187	1	672.484	1.27063e+06	124000	11.1607	2112.72	4802.1	0	1.5941	672.484	0.179799	109951	0	4802.1
2017	Fujian	2013013383	6	201301338306	25	1.40666	5000	200	32	1	5	1	1	10.3792	0.951699	11.1187	1	672.484	1.27063e+06	124000	25	2112.72	4802.1	0	1.5941	672.484	0.179799	109951	0	4802.1
2017	Fujian	2015017010	1	201501701001	56.25	1.40666	9000	160	31	0	5	0	1	10.3792	0.951699	11.1187	2	672.484	1.27063e+06	124000	56.25	2112.72	4802.1	1	1.5941	672.484	0.179799	109951	0	4802.1
2017	Fujian	2015017012	1	201501701201	38.4615	1.40666	10000	260	31	1	2	1	1	10.3792	0.951699	11.1187	3	672.484	1.27063e+06	124000	38.4615	2112.72	4802.1	1	1.5941	672.484	0.179799	109951	0	4802.1
2017	Fujian	2015017012	2	201501701202	56.8182	1.40666	10000	176	31	0	3	1	1	10.3792	0.951699	11.1187	3	672.484	1.27063e+06	124000	56.8182	2112.72	4802.1	1	1.5941	672.484	0.179799	109951	0	4802.1
2017	Fujian	2013013393	4	201301339304	93.75	1.40666	15000	160	31	1	6	1	1	10.3792	0.951699	11.1187	3	672.484	1.27063e+06	124000	93.75	2112.72	4802.1	1	1.5941	672.484	0.179799	109951	0	4802.1
2017	Fujian	2015017015	1	201501701501	34.965	1.40666	5000	143	32	0	5	1	1	10.3792	0.951699	11.1187	2	672.484	1.27063e+06	124000	34.965	2112.72	4802.1	1	1.5941	672.484	0.179799	109951	1	4802.1
2017	Fujian	2017016001	4	201701600104	15.625	1.40666	3000	192	35	0	2	1	1	10.3792	0.951699	11.1187	2	672.484	1.27063e+06	124000	15.625	2112.72	4802.1	1	1.5941	672.484	0.179799	109951	0	4802.1
2017	Fujian	2017016001	2	201701600102	15.625	1.40666	3000	192	35	1	2	1	1	10.3792	0.951699	11.1187	2	672.484	1.27063e+06	124000	15.625	2112.72	4802.1	1	1.5941	672.484	0.179799	109951	0	4802.1
2017	Fujian	2013013396	3	201301339603	37.5	1.40666	6000	160	32	1	2	1	1	10.3792	0.951699	11.1187	1	672.484	1.27063e+06	124000	37.5	2112.72	4802.1	0	1.5941	672.484	0.179799	109951	1	4802.1
2017	Fujian	2015017021	2	201501702102	18.75	1.40666	3600	192	30	0	5	1	1	10.3792	0.951699	11.1187	2	672.484	1.27063e+06	124000	18.75	2112.72	4802.1	1	1.5941	672.484	0.179799	109951	0	4802.1
2017	Fujian	2013013398	3	201301339803	12.2283	1.40666	2250	184	35	0	6	1	1	10.3792	0.951699	11.1187	1	672.484	1.27063e+06	124000	12.2283	2112.72	4802.1	1	1.5941	672.484	0.179799	109951	0	4802.1
2017	Fujian	2013013398	4	201301339804	16.6667	1.40666	4000	240	35	1	5	1	1	10.3792	0.951699	11.1187	1	672.484	1.27063e+06	124000	16.6667	2112.72	4802.1	1	1.5941	672.484	0.179799	109951	0	4802.1
2017	Fujian	2013013417	4	201301341704	8.33333	1.40666	2500	300	35	1	6	0	1	10.3792	0.951699	11.1187	2	672.484	1.27063e+06	124000	8.33333	2112.72	4802.1	0	1.5941	672.484	0.179799	109951	1	4802.1
2017	Fujian	2017015879	2	201701587902	37.037	1.40666	10000	270	31	1	5	1	1	10.3792	0.951699	11.1187	2	672.484	1.27063e+06	124000	37.037	2112.72	4802.1	1	1.5941	672.484	0.179799	109951	0	4802.1
2017	Fujian	2017015879	1	201701587901	34.0909	1.40666	6000	176	27	0	5	1	1	10.3792	0.951699	11.1187	2	672.484	1.27063e+06	124000	34.0909	2112.72	4802.1	1	1.5941	672.484	0.179799	109951	0	4802.1
2017	Fujian	2013013422	3	201301342203	15.625	1.40666	3000	192	24	0	5	0	1	10.3792	0.951699	11.1187	2	672.484	1.27063e+06	124000	15.625	2112.72	4802.1	1	1.5941	672.484	0.179799	109951	0	4802.1
2017	Fujian	2013013429	4	201301342904	24.1477	1.40666	4250	176	34	0	6	1	1	10.3792	0.951699	11.1187	2	672.484	1.27063e+06	124000	24.1477	2112.72	4802.1	0	1.5941	672.484	0.179799	109951	1	4802.1
2017	Fujian	2013013435	3	201301343503	22.619	1.40666	3800	168	27	0	5	0	1	10.3792	0.951699	11.1187	2	672.484	1.27063e+06	124000	22.619	2112.72	4802.1	1	1.5941	672.484	0.179799	109951	1	4802.1
2017	Fujian	2013013435	4	201301343504	8.92857	1.40666	1500	168	25	0	2	0	1	10.3792	0.951699	11.1187	2	672.484	1.27063e+06	124000	8.92857	2112.72	4802.1	1	1.5941	672.484	0.179799	109951	1	4802.1
2017	Fujian	2017015839	2	201701583902	37.9464	1.40666	8500	224	32	1	5	1	1	10.3792	0.951699	11.1187	1	672.484	1.27063e+06	124000	37.9464	2112.72	4802.1	0	1.5941	672.484	0.179799	109951	0	4802.1
2017	Fujian	2013013445	3	201301344503	11.3636	1.40666	2000	176	33	1	2	0	1	10.3792	0.951699	11.1187	1	672.484	1.27063e+06	124000	11.3636	2112.72	4802.1	1	1.5941	672.484	0.179799	109951	0	4802.1
2017	Fujian	2013013448	4	201301344804	45	1.40666	4500	100	35	1	6	1	1	10.3792	0.951699	11.1187	1	672.484	1.27063e+06	124000	45	2112.72	4802.1	0	1.5941	672.484	0.179799	109951	1	4802.1
2017	Fujian	2013013449	3	201301344903	10.3448	1.40666	3000	290	24	1	5	1	1	10.3792	0.951699	11.1187	2	672.484	1.27063e+06	124000	10.3448	2112.72	4802.1	0	1.5941	672.484	0.179799	109951	0	4802.1
2017	Fujian	2013013450	3	201301345003	13.4615	1.40666	3500	260	34	1	5	1	1	10.3792	0.951699	11.1187	1	672.484	1.27063e+06	124000	13.4615	2112.72	4802.1	1	1.5941	672.484	0.179799	109951	0	4802.1
2017	Fujian	2013013451	3	201301345103	17.6282	1.40666	5500	312	25	1	5	0	1	10.3792	0.951699	11.1187	1	672.484	1.27063e+06	124000	17.6282	2112.72	4802.1	0	1.5941	672.484	0.179799	109951	0	4802.1
2017	Fujian	2013013452	3	201301345203	5.55556	1.40666	2000	360	22	1	5	0	1	10.3792	0.951699	11.1187	1	672.484	1.27063e+06	124000	5.55556	2112.72	4802.1	0	1.5941	672.484	0.179799	109951	0	4802.1
2017	Fujian	2013013452	4	201301345204	10	1.40666	1200	120	21	1	5	0	1	10.3792	0.951699	11.1187	1	672.484	1.27063e+06	124000	10	2112.72	4802.1	0	1.5941	672.484	0.179799	109951	0	4802.1
2017	Fujian	2013013456	3	201301345603	8.33333	1.40666	2500	300	35	1	5	1	1	10.3792	0.951699	11.1187	1	672.484	1.27063e+06	124000	8.33333	2112.72	4802.1	0	1.5941	672.484	0.179799	109951	0	4802.1
2017	Fujian	2013013456	4	201301345604	5	1.40666	1500	300	32	0	5	1	1	10.3792	0.951699	11.1187	2	672.484	1.27063e+06	124000	5	2112.72	4802.1	0	1.5941	672.484	0.179799	109951	0	4802.1
2017	Fujian	2013013458	7	201301345807	12.5	1.40666	2000	160	32	1	5	0	1	10.3792	0.951699	11.1187	0	672.484	1.27063e+06	124000	12.5	2112.72	4802.1	0	1.5941	672.484	0.179799	109951	0	4802.1
2017	Fujian	2013013460	3	201301346003	8.73016	1.40666	2200	252	28	0	6	1	1	10.3792	0.951699	11.1187	1	672.484	1.27063e+06	124000	8.73016	2112.72	4802.1	0	1.5941	672.484	0.179799	109951	0	4802.1
2017	Fujian	2013013466	2	201301346602	9.25926	1.40666	2500	270	28	0	6	1	1	10.3792	0.951699	11.1187	1	672.484	1.27063e+06	124000	9.25926	2112.72	4802.1	0	1.5941	672.484	0.179799	109951	0	4802.1
2017	Fujian	2013013466	3	201301346603	21.5517	1.40666	5000	232	29	1	5	1	1	10.3792	0.951699	11.1187	2	672.484	1.27063e+06	124000	21.5517	2112.72	4802.1	1	1.5941	672.484	0.179799	109951	0	4802.1
2017	Fujian	2015017039	3	201501703903	13.4615	1.40666	3500	260	19	1	5	0	1	10.3792	0.951699	11.1187	2	672.484	1.27063e+06	124000	13.4615	2112.72	4802.1	1	1.5941	672.484	0.179799	109951	0	4802.1
2017	Fujian	2015017039	4	201501703904	6.89655	1.40666	2000	290	17	1	5	0	1	10.3792	0.951699	11.1187	1	672.484	1.27063e+06	124000	6.89655	2112.72	4802.1	0	1.5941	672.484	0.179799	109951	0	4802.1
2017	Fujian	2013013468	5	201301346805	70.3125	1.40666	4500	64	26	1	5	0	1	10.3792	0.951699	11.1187	2	672.484	1.27063e+06	124000	70.3125	2112.72	4802.1	1	1.5941	672.484	0.179799	109951	1	4802.1
2017	Fujian	2013013473	3	201301347303	8.33333	1.40666	2500	300	34	1	2	1	1	10.3792	0.951699	11.1187	1	672.484	1.27063e+06	124000	8.33333	2112.72	4802.1	0	1.5941	672.484	0.179799	109951	0	4802.1
2017	Fujian	2013013473	4	201301347304	8.33333	1.40666	2500	300	32	0	2	1	1	10.3792	0.951699	11.1187	1	672.484	1.27063e+06	124000	8.33333	2112.72	4802.1	0	1.5941	672.484	0.179799	109951	0	4802.1
2017	Fujian	2013013476	9	201301347609	13.3333	1.40666	4000	300	27	1	6	0	1	10.3792	0.951699	11.1187	1	672.484	1.27063e+06	124000	13.3333	2112.72	4802.1	0	1.5941	672.484	0.179799	109951	0	4802.1
2017	Fujian	2013013482	3	201301348203	19	1.40666	3800	200	34	1	5	1	1	10.3792	0.951699	11.1187	0	672.484	1.27063e+06	124000	19	2112.72	4802.1	0	1.5941	672.484	0.179799	109951	0	4802.1
2017	Fujian	2013013482	7	201301348207	14.1667	1.40666	4250	300	33	1	5	0	1	10.3792	0.951699	11.1187	0	672.484	1.27063e+06	124000	14.1667	2112.72	4802.1	0	1.5941	672.484	0.179799	109951	0	4802.1
2017	Fujian	2013013485	5	201301348505	8.33333	1.40666	2500	300	23	1	5	0	1	10.3792	0.951699	11.1187	2	672.484	1.27063e+06	124000	8.33333	2112.72	4802.1	0	1.5941	672.484	0.179799	109951	0	4802.1
2017	Fujian	2015017048	4	201501704804	20	1.40666	5000	250	28	0	5	1	1	10.3792	0.951699	11.1187	1	672.484	1.27063e+06	124000	20	2112.72	4802.1	0	1.5941	672.484	0.179799	109951	0	4802.1
2017	Fujian	2013013486	10	201301348610	17.8571	1.40666	3000	168	27	1	2	0	1	10.3792	0.951699	11.1187	2	672.484	1.27063e+06	124000	17.8571	2112.72	4802.1	1	1.5941	672.484	0.179799	109951	0	4802.1
2017	Fujian	2015017048	5	201501704805	25	1.40666	5000	200	32	1	5	1	1	10.3792	0.951699	11.1187	1	672.484	1.27063e+06	124000	25	2112.72	4802.1	0	1.5941	672.484	0.179799	109951	0	4802.1
2017	Fujian	2015017049	1	201501704901	19.8864	1.40666	3500	176	29	0	5	0	1	10.3792	0.951699	11.1187	2	672.484	1.27063e+06	124000	19.8864	2112.72	4802.1	1	1.5941	672.484	0.179799	109951	0	4802.1
2017	Fujian	2015017050	1	201501705001	37.5	1.40666	4500	120	28	1	2	0	1	10.3792	0.951699	11.1187	2	672.484	1.27063e+06	124000	37.5	2112.72	4802.1	1	1.5941	672.484	0.179799	109951	0	4802.1
2017	Fujian	2015017053	1	201501705301	22.7273	1.40666	3500	154	25	0	5	0	1	10.3792	0.951699	11.1187	2	672.484	1.27063e+06	124000	22.7273	2112.72	4802.1	1	1.5941	672.484	0.179799	109951	1	4802.1
2017	Fujian	2015017056	3	201501705603	14.2045	1.40666	2500	176	31	1	5	0	1	10.3792	0.951699	11.1187	1	672.484	1.27063e+06	124000	14.2045	2112.72	4802.1	1	1.5941	672.484	0.179799	109951	0	4802.1
2017	Fujian	2015017063	4	201501706304	20.8333	1.40666	2000	96	32	0	5	1	1	10.3792	0.951699	11.1187	1	672.484	1.27063e+06	124000	20.8333	2112.72	4802.1	1	1.5941	672.484	0.179799	109951	0	4802.1
2017	Fujian	2015017070	3	201501707003	24.0385	1.40666	5000	208	32	1	5	0	1	10.3792	0.951699	11.1187	2	672.484	1.27063e+06	124000	24.0385	2112.72	4802.1	1	1.5941	672.484	0.179799	109951	0	4802.1
2017	Fujian	2015017074	4	201501707404	25	1.40666	4000	160	33	0	5	1	1	10.3792	0.951699	11.1187	1	672.484	1.27063e+06	124000	25	2112.72	4802.1	1	1.5941	672.484	0.179799	109951	1	4802.1
2017	Fujian	2015017096	1	201501709601	24.0385	1.40666	5000	208	25	1	5	0	1	10.3792	0.951699	11.1187	2	672.484	1.27063e+06	124000	24.0385	2112.72	4802.1	1	1.5941	672.484	0.179799	109951	0	4802.1
2017	Fujian	2015017096	2	201501709602	19.2308	1.40666	4000	208	26	1	5	0	1	10.3792	0.951699	11.1187	1	672.484	1.27063e+06	124000	19.2308	2112.72	4802.1	1	1.5941	672.484	0.179799	109951	0	4802.1
2017	Fujian	2015017101	1	201501710101	50	1.40666	3000	60	35	1	5	1	1	10.3792	0.951699	11.1187	1	672.484	1.27063e+06	124000	50	2112.72	4802.1	1	1.5941	672.484	0.179799	109951	0	4802.1
2017	Fujian	2015017101	2	201501710102	15.625	1.40666	3500	224	31	0	5	1	1	10.3792	0.951699	11.1187	1	672.484	1.27063e+06	124000	15.625	2112.72	4802.1	1	1.5941	672.484	0.179799	109951	0	4802.1
2017	Fujian	2015017107	1	201501710701	11.9792	1.40666	2300	192	23	1	4	0	1	10.3792	0.951699	11.1187	1	672.484	1.27063e+06	124000	11.9792	2112.72	4802.1	1	1.5941	672.484	0.179799	109951	0	4802.1
2017	Fujian	2015017110	1	201501711001	45.4545	1.40666	8000	176	33	1	5	1	1	10.3792	0.951699	11.1187	2	672.484	1.27063e+06	124000	45.4545	2112.72	4802.1	1	1.5941	672.484	0.179799	109951	0	4802.1
2017	Fujian	2015017111	1	201501711101	17.0455	1.40666	3000	176	30	0	5	1	1	10.3792	0.951699	11.1187	1	672.484	1.27063e+06	124000	17.0455	2112.72	4802.1	1	1.5941	672.484	0.179799	109951	0	4802.1
2017	Fujian	2015017111	2	201501711102	25.5682	1.40666	4500	176	34	1	5	1	1	10.3792	0.951699	11.1187	1	672.484	1.27063e+06	124000	25.5682	2112.72	4802.1	1	1.5941	672.484	0.179799	109951	0	4802.1
2017	Fujian	2015017113	2	201501711302	15.625	1.40666	3500	224	34	0	5	1	1	10.3792	0.951699	11.1187	1	672.484	1.27063e+06	124000	15.625	2112.72	4802.1	1	1.5941	672.484	0.179799	109951	0	4802.1
2017	Fujian	2015017117	1	201501711701	19.4444	1.40666	3500	180	35	1	5	1	1	10.3792	0.951699	11.1187	1	672.484	1.27063e+06	124000	19.4444	2112.72	4802.1	0	1.5941	672.484	0.179799	109951	0	4802.1
2017	Fujian	2015017117	2	201501711702	16.8269	1.40666	3500	208	35	0	5	1	1	10.3792	0.951699	11.1187	1	672.484	1.27063e+06	124000	16.8269	2112.72	4802.1	0	1.5941	672.484	0.179799	109951	0	4802.1
2017	Fujian	2015017119	3	201501711903	17.0455	1.40666	3000	176	29	0	5	0	1	10.3792	0.951699	11.1187	2	672.484	1.27063e+06	124000	17.0455	2112.72	4802.1	0	1.5941	672.484	0.179799	109951	0	4802.1
2017	Fujian	2015017120	3	201501712003	22.7273	1.40666	4000	176	32	1	4	1	1	10.3792	0.951699	11.1187	2	672.484	1.27063e+06	124000	22.7273	2112.72	4802.1	1	1.5941	672.484	0.179799	109951	0	4802.1
2017	Fujian	2015017121	1	201501712101	16.4773	1.40666	2900	176	35	0	3	1	1	10.3792	0.951699	11.1187	2	672.484	1.27063e+06	124000	16.4773	2112.72	4802.1	1	1.5941	672.484	0.179799	109951	0	4802.1
2017	Fujian	2015017121	2	201501712102	21.3675	1.40666	5000	234	34	1	5	1	1	10.3792	0.951699	11.1187	2	672.484	1.27063e+06	124000	21.3675	2112.72	4802.1	1	1.5941	672.484	0.179799	109951	0	4802.1
2017	Fujian	2015017128	4	201501712804	5.55556	1.40666	2000	360	31	1	6	1	1	10.3792	0.951699	11.1187	1	672.484	1.27063e+06	124000	5.55556	2112.72	4802.1	1	1.5941	672.484	0.179799	109951	0	4802.1
2017	Fujian	2017015415	2	201701541502	9.61538	1.40666	2000	208	22	0	6	0	1	10.3792	0.951699	11.1187	2	672.484	1.27063e+06	124000	9.61538	2112.72	4802.1	1	1.5941	672.484	0.179799	109951	1	4802.1
2017	Fujian	2015017182	4	201501718204	8.54701	1.40666	2000	234	29	0	5	1	1	10.3792	0.951699	11.1187	1	672.484	1.27063e+06	124000	8.54701	2112.72	4802.1	1	1.5941	672.484	0.179799	109951	0	4802.1
2017	Fujian	2015017193	2	201501719302	12.6543	1.40666	4100	324	35	0	5	1	1	10.3792	0.951699	11.1187	1	672.484	1.27063e+06	124000	12.6543	2112.72	4802.1	0	1.5941	672.484	0.179799	109951	0	4802.1
2017	Fujian	2015017198	3	201501719803	31.25	1.40666	2000	64	22	0	6	0	1	10.3792	0.951699	11.1187	2	672.484	1.27063e+06	124000	31.25	2112.72	4802.1	0	1.5941	672.484	0.179799	109951	0	4802.1
2017	Fujian	2017001203	4	201700120304	10.7143	1.40666	3000	280	32	0	5	1	1	10.3792	0.951699	11.1187	1	672.484	1.27063e+06	124000	10.7143	2112.72	4802.1	0	1.5941	672.484	0.179799	109951	0	4802.1
2017	Fujian	2017001203	3	201700120303	10.7143	1.40666	3000	280	34	1	5	1	1	10.3792	0.951699	11.1187	2	672.484	1.27063e+06	124000	10.7143	2112.72	4802.1	0	1.5941	672.484	0.179799	109951	0	4802.1
2017	Fujian	2015017204	4	201501720404	14.4231	1.40666	3000	208	28	0	2	0	1	10.3792	0.951699	11.1187	2	672.484	1.27063e+06	124000	14.4231	2112.72	4802.1	1	1.5941	672.484	0.179799	109951	0	4802.1
2017	Fujian	2015017209	3	201501720903	10	1.40666	3000	300	30	1	5	0	1	10.3792	0.951699	11.1187	1	672.484	1.27063e+06	124000	10	2112.72	4802.1	1	1.5941	672.484	0.179799	109951	0	4802.1
2017	Fujian	2017015366	4	201701536604	25	1.40666	4000	160	34	0	3	1	1	10.3792	0.951699	11.1187	2	672.484	1.27063e+06	124000	25	2112.72	4802.1	1	1.5941	672.484	0.179799	109951	0	4802.1
2017	Fujian	2015017225	1	201501722501	22.7273	1.40666	3500	154	24	1	3	0	1	10.3792	0.951699	11.1187	2	672.484	1.27063e+06	124000	22.7273	2112.72	4802.1	1	1.5941	672.484	0.179799	109951	1	4802.1
2017	Fujian	2017001161	1	201700116101	45.4545	1.40666	8000	176	30	1	5	1	1	10.3792	0.951699	11.1187	2	672.484	1.27063e+06	124000	45.4545	2112.72	4802.1	1	1.5941	672.484	0.179799	109951	1	4802.1
2017	Fujian	2015017228	1	201501722801	19.2308	1.40666	4000	208	26	1	4	0	1	10.3792	0.951699	11.1187	2	672.484	1.27063e+06	124000	19.2308	2112.72	4802.1	1	1.5941	672.484	0.179799	109951	1	4802.1
2017	Fujian	2015017229	1	201501722901	18.1818	1.40666	3200	176	35	0	4	1	1	10.3792	0.951699	11.1187	2	672.484	1.27063e+06	124000	18.1818	2112.72	4802.1	1	1.5941	672.484	0.179799	109951	0	4802.1
2017	Fujian	2017015318	2	201701531802	35.7143	1.40666	5000	140	30	0	3	1	1	10.3792	0.951699	11.1187	2	672.484	1.27063e+06	124000	35.7143	2112.72	4802.1	1	1.5941	672.484	0.179799	109951	0	4802.1
2017	Fujian	2017015318	1	201701531801	21.4286	1.40666	6000	280	29	1	5	1	1	10.3792	0.951699	11.1187	2	672.484	1.27063e+06	124000	21.4286	2112.72	4802.1	1	1.5941	672.484	0.179799	109951	0	4802.1
2017	Fujian	2017015310	3	201701531003	8	1.40666	2000	250	25	1	5	0	1	10.3792	0.951699	11.1187	1	672.484	1.27063e+06	124000	8	2112.72	4802.1	0	1.5941	672.484	0.179799	109951	0	4802.1
2017	Fujian	2015017233	3	201501723303	11.3636	1.40666	2000	176	35	1	4	1	1	10.3792	0.951699	11.1187	2	672.484	1.27063e+06	124000	11.3636	2112.72	4802.1	1	1.5941	672.484	0.179799	109951	0	4802.1
2017	Fujian	2015017234	3	201501723403	14.7727	1.40666	2600	176	28	0	3	0	1	10.3792	0.951699	11.1187	2	672.484	1.27063e+06	124000	14.7727	2112.72	4802.1	1	1.5941	672.484	0.179799	109951	0	4802.1
2017	Fujian	2015017234	4	201501723404	14.7727	1.40666	2600	176	26	0	3	0	1	10.3792	0.951699	11.1187	2	672.484	1.27063e+06	124000	14.7727	2112.72	4802.1	1	1.5941	672.484	0.179799	109951	0	4802.1
2017	Fujian	2015017237	3	201501723703	28.4091	1.40666	5000	176	33	1	5	1	1	10.3792	0.951699	11.1187	2	672.484	1.27063e+06	124000	28.4091	2112.72	4802.1	1	1.5941	672.484	0.179799	109951	1	4802.1
2017	Fujian	2015017237	4	201501723704	17.0455	1.40666	3000	176	33	0	5	1	1	10.3792	0.951699	11.1187	2	672.484	1.27063e+06	124000	17.0455	2112.72	4802.1	1	1.5941	672.484	0.179799	109951	1	4802.1
2017	Fujian	2015017238	1	201501723801	19.8864	1.40666	3500	176	31	1	2	1	1	10.3792	0.951699	11.1187	2	672.484	1.27063e+06	124000	19.8864	2112.72	4802.1	1	1.5941	672.484	0.179799	109951	1	4802.1
2017	Fujian	2017001081	2	201700108102	31.8182	1.40666	7000	220	29	1	2	1	1	10.3792	0.951699	11.1187	1	672.484	1.27063e+06	124000	31.8182	2112.72	4802.1	1	1.5941	672.484	0.179799	109951	0	4802.1
2017	Fujian	2015017249	2	201501724902	10.101	1.40666	2000	198	26	0	3	1	1	10.3792	0.951699	11.1187	2	672.484	1.27063e+06	124000	10.101	2112.72	4802.1	1	1.5941	672.484	0.179799	109951	1	4802.1
2017	Fujian	2015017250	1	201501725001	12.987	1.40666	2000	154	27	0	3	0	1	10.3792	0.951699	11.1187	2	672.484	1.27063e+06	124000	12.987	2112.72	4802.1	0	1.5941	672.484	0.179799	109951	1	4802.1
2017	Fujian	2015017250	4	201501725004	15.873	1.40666	3000	189	25	1	5	0	1	10.3792	0.951699	11.1187	2	672.484	1.27063e+06	124000	15.873	2112.72	4802.1	0	1.5941	672.484	0.179799	109951	1	4802.1
2017	Fujian	2015017253	1	201501725301	15.625	1.40666	3500	224	28	1	5	1	1	10.3792	0.951699	11.1187	2	672.484	1.27063e+06	124000	15.625	2112.72	4802.1	0	1.5941	672.484	0.179799	109951	0	4802.1
2017	Fujian	2015017257	3	201501725703	28.4091	1.40666	5000	176	25	1	5	0	1	10.3792	0.951699	11.1187	2	672.484	1.27063e+06	124000	28.4091	2112.72	4802.1	0	1.5941	672.484	0.179799	109951	0	4802.1
2017	Fujian	2015017257	5	201501725705	10	1.40666	3000	300	22	0	6	0	1	10.3792	0.951699	11.1187	2	672.484	1.27063e+06	124000	10	2112.72	4802.1	1	1.5941	672.484	0.179799	109951	0	4802.1
2017	Fujian	2015017264	4	201501726404	6.41026	1.40666	2000	312	26	0	5	1	1	10.3792	0.951699	11.1187	1	672.484	1.27063e+06	124000	6.41026	2112.72	4802.1	1	1.5941	672.484	0.179799	109951	0	4802.1
2017	Fujian	2015017264	5	201501726405	11.9617	1.40666	2500	209	24	0	5	0	1	10.3792	0.951699	11.1187	2	672.484	1.27063e+06	124000	11.9617	2112.72	4802.1	1	1.5941	672.484	0.179799	109951	0	4802.1
2017	Fujian	2015017269	2	201501726902	32.6087	1.40666	6000	184	32	1	4	1	1	10.3792	0.951699	11.1187	2	672.484	1.27063e+06	124000	32.6087	2112.72	4802.1	1	1.5941	672.484	0.179799	109951	0	4802.1
2017	Fujian	2017001000	2	201700100002	36.3636	1.40666	8000	220	30	1	5	1	1	10.3792	0.951699	11.1187	2	672.484	1.27063e+06	124000	36.3636	2112.72	4802.1	1	1.5941	672.484	0.179799	109951	0	4802.1
2017	Fujian	2015017269	3	201501726903	17.0455	1.40666	3000	176	31	0	4	1	1	10.3792	0.951699	11.1187	2	672.484	1.27063e+06	124000	17.0455	2112.72	4802.1	1	1.5941	672.484	0.179799	109951	0	4802.1
2017	Fujian	2015017272	1	201501727201	11.5741	1.40666	2500	216	27	0	5	1	1	10.3792	0.951699	11.1187	2	672.484	1.27063e+06	124000	11.5741	2112.72	4802.1	1	1.5941	672.484	0.179799	109951	0	4802.1
2017	Fujian	2015017272	2	201501727202	14.2045	1.40666	2500	176	30	1	5	1	1	10.3792	0.951699	11.1187	0	672.484	1.27063e+06	124000	14.2045	2112.72	4802.1	1	1.5941	672.484	0.179799	109951	0	4802.1
2017	Fujian	2015017273	1	201501727301	6.25	1.40666	1500	240	34	0	6	1	1	10.3792	0.951699	11.1187	0	672.484	1.27063e+06	124000	6.25	2112.72	4802.1	1	1.5941	672.484	0.179799	109951	0	4802.1
2017	Fujian	2015017275	3	201501727503	14.4231	1.40666	3000	208	33	1	5	1	1	10.3792	0.951699	11.1187	2	672.484	1.27063e+06	124000	14.4231	2112.72	4802.1	1	1.5941	672.484	0.179799	109951	1	4802.1
2017	Fujian	2015017276	2	201501727602	31.25	1.40666	5500	176	35	1	5	1	1	10.3792	0.951699	11.1187	1	672.484	1.27063e+06	124000	31.25	2112.72	4802.1	1	1.5941	672.484	0.179799	109951	0	4802.1
2017	Fujian	2015017283	2	201501728302	5.20625	1.40666	833	160	28	1	2	1	1	10.3792	0.951699	11.1187	2	672.484	1.27063e+06	124000	5.20625	2112.72	4802.1	1	1.5941	672.484	0.179799	109951	0	4802.1
2017	Fujian	2015017286	1	201501728601	56.8182	1.40666	10000	176	32	1	5	0	1	10.3792	0.951699	11.1187	2	672.484	1.27063e+06	124000	56.8182	2112.72	4802.1	1	1.5941	672.484	0.179799	109951	0	4802.1
2017	Fujian	2015017290	1	201501729001	62.5	1.40666	10000	160	35	1	5	1	1	10.3792	0.951699	11.1187	2	672.484	1.27063e+06	124000	62.5	2112.72	4802.1	1	1.5941	672.484	0.179799	109951	0	4802.1
2017	Fujian	2015017290	2	201501729002	28.4091	1.40666	5000	176	34	0	3	1	1	10.3792	0.951699	11.1187	2	672.484	1.27063e+06	124000	28.4091	2112.72	4802.1	1	1.5941	672.484	0.179799	109951	0	4802.1
2017	Fujian	2015017293	2	201501729302	29.7619	1.40666	5000	168	35	0	2	1	1	10.3792	0.951699	11.1187	2	672.484	1.27063e+06	124000	29.7619	2112.72	4802.1	1	1.5941	672.484	0.179799	109951	1	4802.1
2017	Fujian	2015017294	1	201501729401	11.6402	1.40666	2200	189	32	0	2	1	1	10.3792	0.951699	11.1187	2	672.484	1.27063e+06	124000	11.6402	2112.72	4802.1	1	1.5941	672.484	0.179799	109951	0	4802.1
2017	Fujian	2015017294	3	201501729403	10	1.40666	3000	300	33	1	2	1	1	10.3792	0.951699	11.1187	2	672.484	1.27063e+06	124000	10	2112.72	4802.1	1	1.5941	672.484	0.179799	109951	0	4802.1
2017	Fujian	2015017296	3	201501729603	11.1607	1.40666	2500	224	18	1	5	0	1	10.3792	0.951699	11.1187	2	672.484	1.27063e+06	124000	11.1607	2112.72	4802.1	0	1.5941	672.484	0.179799	109951	0	4802.1
2017	Fujian	2015017296	4	201501729604	25.2525	1.40666	5000	198	24	0	3	0	1	10.3792	0.951699	11.1187	2	672.484	1.27063e+06	124000	25.2525	2112.72	4802.1	1	1.5941	672.484	0.179799	109951	0	4802.1
2017	Fujian	2017015069	3	201701506903	6.94444	1.40666	1500	216	25	1	5	0	1	10.3792	0.951699	11.1187	2	672.484	1.27063e+06	124000	6.94444	2112.72	4802.1	1	1.5941	672.484	0.179799	109951	1	4802.1
2017	Fujian	2015017305	4	201501730504	12.0192	1.40666	2500	208	25	0	5	1	1	10.3792	0.951699	11.1187	2	672.484	1.27063e+06	124000	12.0192	2112.72	4802.1	1	1.5941	672.484	0.179799	109951	1	4802.1
2017	Fujian	2017015062	2	201701506202	23.3766	1.40666	3600	154	28	0	2	1	1	10.3792	0.951699	11.1187	1	672.484	1.27063e+06	124000	23.3766	2112.72	4802.1	1	1.5941	672.484	0.179799	109951	0	4802.1
2017	Fujian	2015017307	4	201501730704	23.0303	1.40666	3800	165	34	1	2	1	1	10.3792	0.951699	11.1187	2	672.484	1.27063e+06	124000	23.0303	2112.72	4802.1	1	1.5941	672.484	0.179799	109951	1	4802.1
2017	Fujian	2015017313	3	201501731303	5	1.40666	1500	300	33	0	5	0	1	10.3792	0.951699	11.1187	2	672.484	1.27063e+06	124000	5	2112.72	4802.1	1	1.5941	672.484	0.179799	109951	0	4802.1
2017	Fujian	2015017317	1	201501731701	6.66667	1.40666	2000	300	35	0	5	1	1	10.3792	0.951699	11.1187	0	672.484	1.27063e+06	124000	6.66667	2112.72	4802.1	1	1.5941	672.484	0.179799	109951	0	4802.1
2017	Fujian	2015017318	2	201501731802	25	1.40666	6000	240	32	0	5	1	1	10.3792	0.951699	11.1187	2	672.484	1.27063e+06	124000	25	2112.72	4802.1	1	1.5941	672.484	0.179799	109951	1	4802.1
2017	Fujian	2015017320	3	201501732003	34.0909	1.40666	6000	176	31	1	4	1	1	10.3792	0.951699	11.1187	2	672.484	1.27063e+06	124000	34.0909	2112.72	4802.1	1	1.5941	672.484	0.179799	109951	1	4802.1
2017	Fujian	2015017320	4	201501732004	19.2308	1.40666	4000	208	32	0	5	1	1	10.3792	0.951699	11.1187	2	672.484	1.27063e+06	124000	19.2308	2112.72	4802.1	1	1.5941	672.484	0.179799	109951	1	4802.1
2017	Fujian	2015017320	5	201501732005	56.8182	1.40666	10000	176	29	1	5	0	1	10.3792	0.951699	11.1187	2	672.484	1.27063e+06	124000	56.8182	2112.72	4802.1	1	1.5941	672.484	0.179799	109951	1	4802.1
2017	Fujian	2015017321	3	201501732103	285.714	1.40666	20000	70	33	1	5	1	1	10.3792	0.951699	11.1187	2	672.484	1.27063e+06	124000	285.714	2112.72	4802.1	1	1.5941	672.484	0.179799	109951	1	4802.1
2017	Fujian	2015017327	5	201501732705	16.8269	1.40666	3500	208	24	1	5	0	1	10.3792	0.951699	11.1187	2	672.484	1.27063e+06	124000	16.8269	2112.72	4802.1	0	1.5941	672.484	0.179799	109951	1	4802.1
2017	Fujian	2015017328	3	201501732803	18.2692	1.40666	3800	208	28	1	5	1	1	10.3792	0.951699	11.1187	1	672.484	1.27063e+06	124000	18.2692	2112.72	4802.1	1	1.5941	672.484	0.179799	109951	0	4802.1
2017	Fujian	2015017329	3	201501732903	28.4091	1.40666	5000	176	32	1	2	1	1	10.3792	0.951699	11.1187	2	672.484	1.27063e+06	124000	28.4091	2112.72	4802.1	1	1.5941	672.484	0.179799	109951	0	4802.1
2017	Fujian	2015017329	4	201501732904	25.5682	1.40666	4500	176	31	0	5	1	1	10.3792	0.951699	11.1187	2	672.484	1.27063e+06	124000	25.5682	2112.72	4802.1	1	1.5941	672.484	0.179799	109951	0	4802.1
2017	Fujian	2017014945	5	201701494505	7.11111	1.40666	1600	225	23	1	6	0	1	10.3792	0.951699	11.1187	1	672.484	1.27063e+06	124000	7.11111	2112.72	4802.1	0	1.5941	672.484	0.179799	109951	0	4802.1
2017	Fujian	2015017331	5	201501733105	6.66667	1.40666	2000	300	30	0	5	1	1	10.3792	0.951699	11.1187	2	672.484	1.27063e+06	124000	6.66667	2112.72	4802.1	0	1.5941	672.484	0.179799	109951	0	4802.1
2017	Fujian	2015017334	7	201501733407	11.3636	1.40666	2000	176	26	0	5	0	1	10.3792	0.951699	11.1187	2	672.484	1.27063e+06	124000	11.3636	2112.72	4802.1	1	1.5941	672.484	0.179799	109951	0	4802.1
2017	Fujian	2015017336	4	201501733604	24.0385	1.40666	5000	208	24	0	5	0	1	10.3792	0.951699	11.1187	2	672.484	1.27063e+06	124000	24.0385	2112.72	4802.1	1	1.5941	672.484	0.179799	109951	0	4802.1
2017	Fujian	2015017361	3	201501736103	14.2045	1.40666	2500	176	35	0	3	1	1	10.3792	0.951699	11.1187	3	672.484	1.27063e+06	124000	14.2045	2112.72	4802.1	1	1.5941	672.484	0.179799	109951	0	4802.1
2017	Fujian	2015017361	4	201501736104	14.2045	1.40666	2500	176	33	1	5	1	1	10.3792	0.951699	11.1187	2	672.484	1.27063e+06	124000	14.2045	2112.72	4802.1	1	1.5941	672.484	0.179799	109951	0	4802.1
2017	Fujian	2015017394	3	201501739403	12.5	1.40666	3500	280	30	1	5	1	1	10.3792	0.951699	11.1187	1	672.484	1.27063e+06	124000	12.5	2112.72	4802.1	0	1.5941	672.484	0.179799	109951	0	4802.1
2017	Fujian	2017000646	4	201700064604	11.1607	1.40666	2500	224	27	1	6	0	1	10.3792	0.951699	11.1187	2	672.484	1.27063e+06	124000	11.1607	2112.72	4802.1	1	1.5941	672.484	0.179799	109951	0	4802.1
2017	Fujian	2017000646	3	201700064603	10	1.40666	3000	300	29	1	6	0	1	10.3792	0.951699	11.1187	1	672.484	1.27063e+06	124000	10	2112.72	4802.1	1	1.5941	672.484	0.179799	109951	0	4802.1
2017	Fujian	2015017451	5	201501745105	17.0455	1.40666	3000	176	26	1	3	0	1	10.3792	0.951699	11.1187	2	672.484	1.27063e+06	124000	17.0455	2112.72	4802.1	1	1.5941	672.484	0.179799	109951	0	4802.1
2017	Fujian	2015017493	3	201501749303	11.3636	1.40666	3000	264	35	1	6	1	1	10.3792	0.951699	11.1187	1	672.484	1.27063e+06	124000	11.3636	2112.72	4802.1	1	1.5941	672.484	0.179799	109951	0	4802.1
2017	Fujian	2015017493	4	201501749304	8.01282	1.40666	2500	312	30	0	6	1	1	10.3792	0.951699	11.1187	0	672.484	1.27063e+06	124000	8.01282	2112.72	4802.1	1	1.5941	672.484	0.179799	109951	0	4802.1
2017	Fujian	2015017546	3	201501754603	9.61538	1.40666	2000	208	27	0	5	0	1	10.3792	0.951699	11.1187	1	672.484	1.27063e+06	124000	9.61538	2112.72	4802.1	0	1.5941	672.484	0.179799	109951	1	4802.1
2017	Fujian	2017014845	2	201701484502	10	1.40666	2000	200	34	0	3	1	0	10.3792	0.951699	11.1187	2	672.484	1.27063e+06	124000	10	2112.72	4802.1	1	1.5941	672.484	0.179799	109951	0	4802.1
2017	Fujian	2017014845	1	201701484501	6.66667	1.40666	2000	300	35	1	3	1	1	10.3792	0.951699	11.1187	2	672.484	1.27063e+06	124000	6.66667	2112.72	4802.1	1	1.5941	672.484	0.179799	109951	0	4802.1
2017	Fujian	2015016799	1	201501679901	25.4808	1.40666	5300	208	30	0	5	1	1	10.3792	0.951699	11.1187	2	672.484	1.27063e+06	124000	25.4808	2112.72	4802.1	1	1.5941	672.484	0.179799	109951	0	4802.1
2017	Fujian	2015016789	1	201501678901	34.0136	1.40666	5000	147	31	1	5	1	1	10.3792	0.951699	11.1187	2	672.484	1.27063e+06	124000	34.0136	2112.72	4802.1	1	1.5941	672.484	0.179799	109951	0	4802.1
2017	Fujian	2013012643	9	201301264309	20	1.40666	4000	200	23	0	5	0	1	10.3792	0.951699	11.1187	2	672.484	1.27063e+06	124000	20	2112.72	4802.1	1	1.5941	672.484	0.179799	109951	0	4802.1
2017	Fujian	2017018207	1	201701820701	28.4091	1.40666	5000	176	29	1	3	1	1	10.3792	0.951699	11.1187	2	672.484	1.27063e+06	124000	28.4091	2112.72	4802.1	1	1.5941	672.484	0.179799	109951	0	4802.1
2017	Fujian	2017018207	2	201701820702	22.7273	1.40666	4000	176	29	0	5	1	1	10.3792	0.951699	11.1187	2	672.484	1.27063e+06	124000	22.7273	2112.72	4802.1	1	1.5941	672.484	0.179799	109951	0	4802.1
2017	Fujian	2013012643	8	201301264308	20.0893	1.40666	4500	224	28	1	6	1	1	10.3792	0.951699	11.1187	1	672.484	1.27063e+06	124000	20.0893	2112.72	4802.1	0	1.5941	672.484	0.179799	109951	0	4802.1
2017	Fujian	2013012637	5	201301263705	37.037	1.40666	5000	135	28	0	2	0	1	10.3792	0.951699	11.1187	2	672.484	1.27063e+06	124000	37.037	2112.72	4802.1	1	1.5941	672.484	0.179799	109951	0	4802.1
2017	Fujian	2013012636	3	201301263603	8.33333	1.40666	2000	240	21	1	5	0	1	10.3792	0.951699	11.1187	1	672.484	1.27063e+06	124000	8.33333	2112.72	4802.1	0	1.5941	672.484	0.179799	109951	0	4802.1
2017	Fujian	2013012625	2	201301262502	22.7273	1.40666	4000	176	28	1	5	0	1	10.3792	0.951699	11.1187	2	672.484	1.27063e+06	124000	22.7273	2112.72	4802.1	1	1.5941	672.484	0.179799	109951	0	4802.1
2017	Fujian	2013012614	5	201301261405	18.75	1.40666	3300	176	30	1	3	1	1	10.3792	0.951699	11.1187	2	672.484	1.27063e+06	124000	18.75	2112.72	4802.1	1	1.5941	672.484	0.179799	109951	0	4802.1
2017	Fujian	2013012614	3	201301261403	18.75	1.40666	3300	176	30	0	3	1	1	10.3792	0.951699	11.1187	2	672.484	1.27063e+06	124000	18.75	2112.72	4802.1	1	1.5941	672.484	0.179799	109951	0	4802.1
2017	Fujian	2013012602	2	201301260202	19.2308	1.40666	5000	260	35	1	5	1	1	10.3792	0.951699	11.1187	2	672.484	1.27063e+06	124000	19.2308	2112.72	4802.1	1	1.5941	672.484	0.179799	109951	0	4802.1
2017	Fujian	2013012602	1	201301260201	22.7273	1.40666	4000	176	35	0	5	1	1	10.3792	0.951699	11.1187	2	672.484	1.27063e+06	124000	22.7273	2112.72	4802.1	1	1.5941	672.484	0.179799	109951	0	4802.1
2017	Fujian	2013012550	1	201301255001	53.5714	1.40666	9000	168	33	1	5	0	1	10.3792	0.951699	11.1187	2	672.484	1.27063e+06	124000	53.5714	2112.72	4802.1	1	1.5941	672.484	0.179799	109951	0	4802.1
2017	Fujian	2013012526	1	201301252601	36.3636	1.40666	8000	220	31	1	2	0	1	10.3792	0.951699	11.1187	2	672.484	1.27063e+06	124000	36.3636	2112.72	4802.1	1	1.5941	672.484	0.179799	109951	0	4802.1
2017	Fujian	2013012504	3	201301250403	9.33333	1.40666	2800	300	29	1	5	0	1	10.3792	0.951699	11.1187	2	672.484	1.27063e+06	124000	9.33333	2112.72	4802.1	1	1.5941	672.484	0.179799	109951	0	4802.1
2017	Fujian	2015016760	4	201501676004	14.5833	1.40666	2800	192	35	0	5	1	1	10.3792	0.951699	11.1187	2	672.484	1.27063e+06	124000	14.5833	2112.72	4802.1	1	1.5941	672.484	0.179799	109951	0	4802.1
2017	Fujian	2013012488	3	201301248803	11.3636	1.40666	2000	176	35	0	5	1	1	10.3792	0.951699	11.1187	2	672.484	1.27063e+06	124000	11.3636	2112.72	4802.1	1	1.5941	672.484	0.179799	109951	0	4802.1
2017	Fujian	2013012474	3	201301247403	11.5385	1.40666	2100	182	24	1	6	0	1	10.3792	0.951699	11.1187	2	672.484	1.27063e+06	124000	11.5385	2112.72	4802.1	1	1.5941	672.484	0.179799	109951	0	4802.1
2017	Fujian	2013012473	3	201301247303	31.25	1.40666	5500	176	30	1	2	0	1	10.3792	0.951699	11.1187	2	672.484	1.27063e+06	124000	31.25	2112.72	4802.1	1	1.5941	672.484	0.179799	109951	0	4802.1
2017	Fujian	2013012470	4	201301247004	20.8333	1.40666	3500	168	35	1	3	1	1	10.3792	0.951699	11.1187	2	672.484	1.27063e+06	124000	20.8333	2112.72	4802.1	1	1.5941	672.484	0.179799	109951	0	4802.1
2017	Fujian	2013012470	3	201301247003	29.7619	1.40666	5000	168	33	0	2	1	1	10.3792	0.951699	11.1187	2	672.484	1.27063e+06	124000	29.7619	2112.72	4802.1	1	1.5941	672.484	0.179799	109951	0	4802.1
2017	Fujian	2017018596	1	201701859601	10.8025	1.40666	3500	324	32	1	6	1	1	10.3792	0.951699	11.1187	1	672.484	1.27063e+06	124000	10.8025	2112.72	4802.1	0	1.5941	672.484	0.179799	109951	0	4802.1
2017	Fujian	2017018596	2	201701859602	9.52381	1.40666	2000	210	32	0	5	1	1	10.3792	0.951699	11.1187	1	672.484	1.27063e+06	124000	9.52381	2112.72	4802.1	0	1.5941	672.484	0.179799	109951	0	4802.1
2017	Fujian	2015016681	2	201501668102	4.54545	1.40666	1000	220	34	0	6	1	1	10.3792	0.951699	11.1187	2	672.484	1.27063e+06	124000	4.54545	2112.72	4802.1	1	1.5941	672.484	0.179799	109951	0	4802.1
2017	Fujian	2017018834	3	201701883403	17.0455	1.40666	3000	176	26	1	5	0	1	10.3792	0.951699	11.1187	2	672.484	1.27063e+06	124000	17.0455	2112.72	4802.1	1	1.5941	672.484	0.179799	109951	0	4802.1
2017	Fujian	2017018909	1	201701890901	48.2955	1.40666	8500	176	32	1	5	1	1	10.3792	0.951699	11.1187	2	672.484	1.27063e+06	124000	48.2955	2112.72	4802.1	1	1.5941	672.484	0.179799	109951	0	4802.1
2017	Fujian	2017018909	2	201701890902	20.8333	1.40666	4000	192	30	0	5	1	1	10.3792	0.951699	11.1187	2	672.484	1.27063e+06	124000	20.8333	2112.72	4802.1	1	1.5941	672.484	0.179799	109951	0	4802.1
2017	Fujian	2017018920	1	201701892001	19.8864	1.40666	3500	176	24	0	3	0	1	10.3792	0.951699	11.1187	2	672.484	1.27063e+06	124000	19.8864	2112.72	4802.1	1	1.5941	672.484	0.179799	109951	0	4802.1
2017	Fujian	2017018963	6	201701896306	12.8205	1.40666	3000	234	22	0	6	1	1	10.3792	0.951699	11.1187	2	672.484	1.27063e+06	124000	12.8205	2112.72	4802.1	0	1.5941	672.484	0.179799	109951	0	4802.1
2017	Fujian	2017002457	2	201700245702	14.4231	1.40666	3000	208	18	0	6	0	1	10.3792	0.951699	11.1187	1	672.484	1.27063e+06	124000	14.4231	2112.72	4802.1	0	1.5941	672.484	0.179799	109951	0	4802.1
2017	Fujian	2017019171	1	201701917101	33.6538	1.40666	7000	208	27	1	5	0	1	10.3792	0.951699	11.1187	1	672.484	1.27063e+06	124000	33.6538	2112.72	4802.1	1	1.5941	672.484	0.179799	109951	0	4802.1
2017	Fujian	2017002589	1	201700258901	19.4805	1.40666	3000	154	29	0	2	0	1	10.3792	0.951699	11.1187	2	672.484	1.27063e+06	124000	19.4805	2112.72	4802.1	1	1.5941	672.484	0.179799	109951	0	4802.1
2017	Fujian	2017002589	3	201700258903	22.7273	1.40666	3000	132	27	0	3	0	1	10.3792	0.951699	11.1187	2	672.484	1.27063e+06	124000	22.7273	2112.72	4802.1	1	1.5941	672.484	0.179799	109951	0	4802.1
2017	Fujian	2017002602	1	201700260201	19.8864	1.40666	3500	176	33	0	3	1	1	10.3792	0.951699	11.1187	2	672.484	1.27063e+06	124000	19.8864	2112.72	4802.1	1	1.5941	672.484	0.179799	109951	0	4802.1
2017	Fujian	2017002602	2	201700260202	22.7273	1.40666	4000	176	35	1	3	1	1	10.3792	0.951699	11.1187	3	672.484	1.27063e+06	124000	22.7273	2112.72	4802.1	1	1.5941	672.484	0.179799	109951	0	4802.1
2017	Fujian	2017002769	3	201700276903	8.01282	1.40666	2500	312	25	1	5	0	1	10.3792	0.951699	11.1187	0	672.484	1.27063e+06	124000	8.01282	2112.72	4802.1	0	1.5941	672.484	0.179799	109951	0	4802.1
2017	Fujian	2017002961	1	201700296101	10.7143	1.40666	3000	280	24	0	6	0	1	10.3792	0.951699	11.1187	2	672.484	1.27063e+06	124000	10.7143	2112.72	4802.1	0	1.5941	672.484	0.179799	109951	0	4802.1
2017	Fujian	2017003510	1	201700351001	8.33333	1.40666	2000	240	24	1	3	0	1	10.3792	0.951699	11.1187	2	672.484	1.27063e+06	124000	8.33333	2112.72	4802.1	0	1.5941	672.484	0.179799	109951	0	4802.1
2017	Fujian	2017003555	2	201700355502	41.6667	1.40666	10000	240	33	1	3	1	1	10.3792	0.951699	11.1187	2	672.484	1.27063e+06	124000	41.6667	2112.72	4802.1	1	1.5941	672.484	0.179799	109951	0	4802.1
2017	Fujian	2017003657	1	201700365701	25.5682	1.40666	4500	176	27	0	5	1	1	10.3792	0.951699	11.1187	2	672.484	1.27063e+06	124000	25.5682	2112.72	4802.1	1	1.5941	672.484	0.179799	109951	1	4802.1
2017	Fujian	2017003658	3	201700365803	20	1.40666	4000	200	28	1	6	0	1	10.3792	0.951699	11.1187	2	672.484	1.27063e+06	124000	20	2112.72	4802.1	0	1.5941	672.484	0.179799	109951	0	4802.1
2017	Fujian	2017003742	1	201700374201	19.8864	1.40666	3500	176	32	1	5	1	1	10.3792	0.951699	11.1187	2	672.484	1.27063e+06	124000	19.8864	2112.72	4802.1	1	1.5941	672.484	0.179799	109951	1	4802.1
2017	Fujian	2017003792	1	201700379201	22.7273	1.40666	3000	132	27	0	6	1	1	10.3792	0.951699	11.1187	2	672.484	1.27063e+06	124000	22.7273	2112.72	4802.1	0	1.5941	672.484	0.179799	109951	1	4802.1
2017	Fujian	2017003802	6	201700380206	21.6346	1.40666	4500	208	32	1	4	0	1	10.3792	0.951699	11.1187	2	672.484	1.27063e+06	124000	21.6346	2112.72	4802.1	1	1.5941	672.484	0.179799	109951	0	4802.1
2017	Fujian	2017003854	1	201700385401	8.92857	1.40666	2000	224	20	0	6	0	1	10.3792	0.951699	11.1187	1	672.484	1.27063e+06	124000	8.92857	2112.72	4802.1	1	1.5941	672.484	0.179799	109951	0	4802.1
2017	Fujian	2017004407	1	201700440701	42.6136	1.40666	7500	176	29	0	5	1	1	10.3792	0.951699	11.1187	2	672.484	1.27063e+06	124000	42.6136	2112.72	4802.1	1	1.5941	672.484	0.179799	109951	0	4802.1
2017	Fujian	2017004407	4	201700440704	27.4725	1.40666	5000	182	29	1	5	1	1	10.3792	0.951699	11.1187	2	672.484	1.27063e+06	124000	27.4725	2112.72	4802.1	1	1.5941	672.484	0.179799	109951	0	4802.1
2017	Fujian	2017005050	1	201700505001	22.7273	1.40666	4000	176	28	0	2	1	1	10.3792	0.951699	11.1187	2	672.484	1.27063e+06	124000	22.7273	2112.72	4802.1	1	1.5941	672.484	0.179799	109951	0	4802.1
2017	Fujian	2017005050	2	201700505002	50	1.40666	10000	200	30	1	5	1	1	10.3792	0.951699	11.1187	2	672.484	1.27063e+06	124000	50	2112.72	4802.1	0	1.5941	672.484	0.179799	109951	0	4802.1
2017	Fujian	2017005064	1	201700506401	28.4091	1.40666	5000	176	23	0	5	0	1	10.3792	0.951699	11.1187	2	672.484	1.27063e+06	124000	28.4091	2112.72	4802.1	1	1.5941	672.484	0.179799	109951	0	4802.1
2017	Fujian	2017005064	2	201700506402	18.1818	1.40666	4000	220	31	1	2	0	1	10.3792	0.951699	11.1187	2	672.484	1.27063e+06	124000	18.1818	2112.72	4802.1	1	1.5941	672.484	0.179799	109951	0	4802.1
2017	Fujian	2017005290	1	201700529001	12.0192	1.40666	2500	208	29	0	5	1	1	10.3792	0.951699	11.1187	1	672.484	1.27063e+06	124000	12.0192	2112.72	4802.1	1	1.5941	672.484	0.179799	109951	0	4802.1
2017	Fujian	2017005290	2	201700529002	14.2045	1.40666	2500	176	32	1	3	1	1	10.3792	0.951699	11.1187	2	672.484	1.27063e+06	124000	14.2045	2112.72	4802.1	1	1.5941	672.484	0.179799	109951	0	4802.1
2017	Fujian	2017005328	1	201700532801	25.5682	1.40666	4500	176	28	0	5	1	1	10.3792	0.951699	11.1187	2	672.484	1.27063e+06	124000	25.5682	2112.72	4802.1	1	1.5941	672.484	0.179799	109951	0	4802.1
2017	Fujian	2017005328	2	201700532802	36.9318	1.40666	6500	176	29	1	6	1	1	10.3792	0.951699	11.1187	2	672.484	1.27063e+06	124000	36.9318	2112.72	4802.1	1	1.5941	672.484	0.179799	109951	0	4802.1
2017	Fujian	2017005783	2	201700578302	11.3636	1.40666	2000	176	28	1	2	0	1	10.3792	0.951699	11.1187	2	672.484	1.27063e+06	124000	11.3636	2112.72	4802.1	1	1.5941	672.484	0.179799	109951	0	4802.1
2017	Fujian	2017005842	3	201700584203	11.1607	1.40666	2500	224	24	1	2	0	1	10.3792	0.951699	11.1187	2	672.484	1.27063e+06	124000	11.1607	2112.72	4802.1	1	1.5941	672.484	0.179799	109951	0	4802.1
2017	Fujian	2017019462	1	201701946201	14.2045	1.40666	2500	176	30	0	3	1	1	10.3792	0.951699	11.1187	2	672.484	1.27063e+06	124000	14.2045	2112.72	4802.1	1	1.5941	672.484	0.179799	109951	1	4802.1
2017	Fujian	2017006092	3	201700609203	11.9048	1.40666	3000	252	26	1	5	0	1	10.3792	0.951699	11.1187	2	672.484	1.27063e+06	124000	11.9048	2112.72	4802.1	0	1.5941	672.484	0.179799	109951	0	4802.1
2017	Fujian	2017006092	4	201700609204	25.5682	1.40666	4500	176	29	0	5	0	1	10.3792	0.951699	11.1187	2	672.484	1.27063e+06	124000	25.5682	2112.72	4802.1	0	1.5941	672.484	0.179799	109951	0	4802.1
2017	Fujian	2017006201	2	201700620102	22.7273	1.40666	4000	176	33	1	2	0	1	10.3792	0.951699	11.1187	3	672.484	1.27063e+06	124000	22.7273	2112.72	4802.1	1	1.5941	672.484	0.179799	109951	0	4802.1
2017	Fujian	2017006536	4	201700653604	22.7273	1.40666	4000	176	28	0	2	0	1	10.3792	0.951699	11.1187	2	672.484	1.27063e+06	124000	22.7273	2112.72	4802.1	1	1.5941	672.484	0.179799	109951	1	4802.1
2017	Fujian	2017006830	1	201700683001	13.0208	1.40666	2500	192	24	0	5	0	1	10.3792	0.951699	11.1187	2	672.484	1.27063e+06	124000	13.0208	2112.72	4802.1	1	1.5941	672.484	0.179799	109951	0	4802.1
2017	Fujian	2017007489	1	201700748901	19.8864	1.40666	3500	176	24	1	2	0	1	10.3792	0.951699	11.1187	2	672.484	1.27063e+06	124000	19.8864	2112.72	4802.1	1	1.5941	672.484	0.179799	109951	0	4802.1
2017	Fujian	2017007489	3	201700748903	16.6667	1.40666	4000	240	25	1	5	0	1	10.3792	0.951699	11.1187	1	672.484	1.27063e+06	124000	16.6667	2112.72	4802.1	0	1.5941	672.484	0.179799	109951	0	4802.1
2017	Fujian	2017007773	2	201700777302	28.4091	1.40666	5000	176	35	0	2	1	1	10.3792	0.951699	11.1187	2	672.484	1.27063e+06	124000	28.4091	2112.72	4802.1	1	1.5941	672.484	0.179799	109951	0	4802.1
2017	Fujian	2017007836	1	201700783601	28.4091	1.40666	5000	176	25	1	5	0	1	10.3792	0.951699	11.1187	2	672.484	1.27063e+06	124000	28.4091	2112.72	4802.1	1	1.5941	672.484	0.179799	109951	0	4802.1
2017	Fujian	2017008029	3	201700802903	14.4231	1.40666	3000	208	24	1	5	1	1	10.3792	0.951699	11.1187	2	672.484	1.27063e+06	124000	14.4231	2112.72	4802.1	0	1.5941	672.484	0.179799	109951	0	4802.1
2017	Fujian	2017008313	1	201700831301	26.9231	1.40666	7000	260	30	1	5	0	1	10.3792	0.951699	11.1187	1	672.484	1.27063e+06	124000	26.9231	2112.72	4802.1	1	1.5941	672.484	0.179799	109951	0	4802.1
2017	Fujian	2017008655	3	201700865503	35.7143	1.40666	6000	168	26	1	5	0	1	10.3792	0.951699	11.1187	2	672.484	1.27063e+06	124000	35.7143	2112.72	4802.1	1	1.5941	672.484	0.179799	109951	1	4802.1
2017	Fujian	2017008802	1	201700880201	11.3636	1.40666	2000	176	28	0	3	1	1	10.3792	0.951699	11.1187	2	672.484	1.27063e+06	124000	11.3636	2112.72	4802.1	1	1.5941	672.484	0.179799	109951	0	4802.1
2017	Fujian	2017008802	2	201700880202	22.9167	1.40666	5500	240	30	1	5	1	1	10.3792	0.951699	11.1187	2	672.484	1.27063e+06	124000	22.9167	2112.72	4802.1	1	1.5941	672.484	0.179799	109951	0	4802.1
2017	Fujian	2017008840	1	201700884001	21.6346	1.40666	4500	208	24	1	5	0	1	10.3792	0.951699	11.1187	1	672.484	1.27063e+06	124000	21.6346	2112.72	4802.1	0	1.5941	672.484	0.179799	109951	0	4802.1
2017	Fujian	2017009162	4	201700916204	9.61538	1.40666	3000	312	27	1	6	1	1	10.3792	0.951699	11.1187	2	672.484	1.27063e+06	124000	9.61538	2112.72	4802.1	1	1.5941	672.484	0.179799	109951	0	4802.1
2017	Fujian	2017019801	5	201701980105	28.125	1.40666	4500	160	31	0	5	0	1	10.3792	0.951699	11.1187	2	672.484	1.27063e+06	124000	28.125	2112.72	4802.1	1	1.5941	672.484	0.179799	109951	1	4802.1
2017	Fujian	2017009210	3	201700921003	22.7273	1.40666	4000	176	25	0	3	0	1	10.3792	0.951699	11.1187	2	672.484	1.27063e+06	124000	22.7273	2112.72	4802.1	1	1.5941	672.484	0.179799	109951	0	4802.1
2017	Fujian	2017009273	1	201700927301	25	1.40666	6000	240	33	0	4	0	1	10.3792	0.951699	11.1187	2	672.484	1.27063e+06	124000	25	2112.72	4802.1	1	1.5941	672.484	0.179799	109951	0	4802.1
2017	Fujian	2017009424	3	201700942403	17.5	1.40666	3500	200	22	1	5	0	1	10.3792	0.951699	11.1187	1	672.484	1.27063e+06	124000	17.5	2112.72	4802.1	0	1.5941	672.484	0.179799	109951	0	4802.1
2017	Fujian	2017009431	1	201700943101	20.0893	1.40666	4500	224	32	1	5	1	1	10.3792	0.951699	11.1187	1	672.484	1.27063e+06	124000	20.0893	2112.72	4802.1	0	1.5941	672.484	0.179799	109951	0	4802.1
2017	Fujian	2017020039	3	201702003903	6.66667	1.40666	2000	300	27	0	5	1	1	10.3792	0.951699	11.1187	1	672.484	1.27063e+06	124000	6.66667	2112.72	4802.1	0	1.5941	672.484	0.179799	109951	0	4802.1
2017	Fujian	2017020039	4	201702003904	9.61538	1.40666	2000	208	27	1	5	1	1	10.3792	0.951699	11.1187	1	672.484	1.27063e+06	124000	9.61538	2112.72	4802.1	0	1.5941	672.484	0.179799	109951	0	4802.1
2017	Fujian	2017010305	5	201701030505	14.4231	1.40666	3000	208	28	1	6	1	1	10.3792	0.951699	11.1187	2	672.484	1.27063e+06	124000	14.4231	2112.72	4802.1	1	1.5941	672.484	0.179799	109951	0	4802.1
2017	Fujian	2017010459	1	201701045901	8.18966	1.40666	1900	232	19	0	5	0	1	10.3792	0.951699	11.1187	1	672.484	1.27063e+06	124000	8.18966	2112.72	4802.1	1	1.5941	672.484	0.179799	109951	0	4802.1
2017	Fujian	2017010574	2	201701057402	33.6538	1.40666	7000	208	31	1	3	1	1	10.3792	0.951699	11.1187	2	672.484	1.27063e+06	124000	33.6538	2112.72	4802.1	1	1.5941	672.484	0.179799	109951	0	4802.1
2017	Fujian	2017020391	2	201702039102	19.8864	1.40666	3500	176	35	1	3	1	1	10.3792	0.951699	11.1187	2	672.484	1.27063e+06	124000	19.8864	2112.72	4802.1	1	1.5941	672.484	0.179799	109951	0	4802.1
2017	Fujian	2017020391	3	201702039103	31.25	1.40666	5000	160	35	0	6	1	1	10.3792	0.951699	11.1187	3	672.484	1.27063e+06	124000	31.25	2112.72	4802.1	1	1.5941	672.484	0.179799	109951	0	4802.1
2017	Fujian	2017010636	1	201701063601	11.3636	1.40666	2000	176	35	0	6	1	1	10.3792	0.951699	11.1187	2	672.484	1.27063e+06	124000	11.3636	2112.72	4802.1	1	1.5941	672.484	0.179799	109951	0	4802.1
2017	Fujian	2017010690	1	201701069001	26.0417	1.40666	5000	192	34	1	2	1	1	10.3792	0.951699	11.1187	2	672.484	1.27063e+06	124000	26.0417	2112.72	4802.1	1	1.5941	672.484	0.179799	109951	0	4802.1
2017	Fujian	2017010690	2	201701069002	20.8333	1.40666	4000	192	30	0	5	1	1	10.3792	0.951699	11.1187	2	672.484	1.27063e+06	124000	20.8333	2112.72	4802.1	1	1.5941	672.484	0.179799	109951	0	4802.1
2017	Fujian	2017031062	3	201703106203	9.58333	1.40666	2300	240	29	0	5	1	1	10.3792	0.951699	11.1187	1	672.484	1.27063e+06	124000	9.58333	2112.72	4802.1	0	1.5941	672.484	0.179799	109951	0	4802.1
2017	Fujian	2017031062	4	201703106204	8.24176	1.40666	3000	364	30	1	5	1	1	10.3792	0.951699	11.1187	1	672.484	1.27063e+06	124000	8.24176	2112.72	4802.1	0	1.5941	672.484	0.179799	109951	0	4802.1
2017	Fujian	2017031939	3	201703193903	19.8864	1.40666	3500	176	29	0	5	1	1	10.3792	0.951699	11.1187	2	672.484	1.27063e+06	124000	19.8864	2112.72	4802.1	1	1.5941	672.484	0.179799	109951	0	4802.1
2017	Fujian	2017031939	2	201703193902	19.8864	1.40666	3500	176	29	1	5	1	1	10.3792	0.951699	11.1187	2	672.484	1.27063e+06	124000	19.8864	2112.72	4802.1	1	1.5941	672.484	0.179799	109951	0	4802.1
2017	Fujian	2017025998	3	201702599803	6.25	1.40666	1500	240	28	1	2	0	1	10.3792	0.951699	11.1187	2	672.484	1.27063e+06	124000	6.25	2112.72	4802.1	0	1.5941	672.484	0.179799	109951	0	4802.1
2017	Fujian	2017023708	2	201702370802	14.5833	1.40666	3500	240	27	1	5	0	1	10.3792	0.951699	11.1187	1	672.484	1.27063e+06	124000	14.5833	2112.72	4802.1	0	1.5941	672.484	0.179799	109951	0	4802.1
2017	Fujian	2017029767	1	201702976701	17.0455	1.40666	3000	176	30	0	5	0	1	10.3792	0.951699	11.1187	2	672.484	1.27063e+06	124000	17.0455	2112.72	4802.1	1	1.5941	672.484	0.179799	109951	1	4802.1
2017	Fujian	2017031893	4	201703189304	18.5185	1.40666	5000	270	22	1	5	0	1	10.3792	0.951699	11.1187	1	672.484	1.27063e+06	124000	18.5185	2112.72	4802.1	1	1.5941	672.484	0.179799	109951	0	4802.1
2017	Fujian	2017021552	2	201702155202	59.5238	1.40666	10000	168	30	1	2	1	1	10.3792	0.951699	11.1187	3	672.484	1.27063e+06	124000	59.5238	2112.72	4802.1	1	1.5941	672.484	0.179799	109951	0	4802.1
2017	Fujian	2017021552	3	201702155203	47.619	1.40666	8000	168	30	0	5	1	1	10.3792	0.951699	11.1187	2	672.484	1.27063e+06	124000	47.619	2112.72	4802.1	1	1.5941	672.484	0.179799	109951	0	4802.1
2017	Fujian	2017023788	1	201702378801	25	1.40666	4000	160	30	1	6	1	1	10.3792	0.951699	11.1187	1	672.484	1.27063e+06	124000	25	2112.72	4802.1	0	1.5941	672.484	0.179799	109951	0	4802.1
2017	Fujian	2017023788	4	201702378804	35.7143	1.40666	8000	224	28	1	6	0	1	10.3792	0.951699	11.1187	2	672.484	1.27063e+06	124000	35.7143	2112.72	4802.1	1	1.5941	672.484	0.179799	109951	0	4802.1
2017	Fujian	2017030250	2	201703025002	34.0909	1.40666	6000	176	28	1	2	1	1	10.3792	0.951699	11.1187	2	672.484	1.27063e+06	124000	34.0909	2112.72	4802.1	1	1.5941	672.484	0.179799	109951	0	4802.1
2017	Fujian	2017021581	3	201702158103	17.0455	1.40666	3000	176	23	0	2	0	1	10.3792	0.951699	11.1187	2	672.484	1.27063e+06	124000	17.0455	2112.72	4802.1	1	1.5941	672.484	0.179799	109951	0	4802.1
2017	Fujian	2017023910	3	201702391003	17.0455	1.40666	3000	176	27	0	3	0	1	10.3792	0.951699	11.1187	1	672.484	1.27063e+06	124000	17.0455	2112.72	4802.1	1	1.5941	672.484	0.179799	109951	1	4802.1
2017	Fujian	2017020861	3	201702086103	28.4091	1.40666	5000	176	35	1	5	1	1	10.3792	0.951699	11.1187	2	672.484	1.27063e+06	124000	28.4091	2112.72	4802.1	1	1.5941	672.484	0.179799	109951	0	4802.1
2017	Fujian	2017024029	2	201702402902	10	1.40666	1600	160	35	0	3	1	1	10.3792	0.951699	11.1187	2	672.484	1.27063e+06	124000	10	2112.72	4802.1	1	1.5941	672.484	0.179799	109951	0	4802.1
2017	Fujian	2017022522	1	201702252201	39.7727	1.40666	7000	176	26	0	3	0	1	10.3792	0.951699	11.1187	2	672.484	1.27063e+06	124000	39.7727	2112.72	4802.1	1	1.5941	672.484	0.179799	109951	0	4802.1
2017	Fujian	2017030190	4	201703019004	14.2045	1.40666	2500	176	24	0	5	0	1	10.3792	0.951699	11.1187	2	672.484	1.27063e+06	124000	14.2045	2112.72	4802.1	1	1.5941	672.484	0.179799	109951	0	4802.1
2017	Fujian	2017030190	3	201703019003	15.1515	1.40666	3000	198	27	1	5	1	1	10.3792	0.951699	11.1187	2	672.484	1.27063e+06	124000	15.1515	2112.72	4802.1	1	1.5941	672.484	0.179799	109951	0	4802.1
2017	Fujian	2017034762	3	201703476203	24.5536	1.40666	5500	224	30	1	2	1	1	10.3792	0.951699	11.1187	2	672.484	1.27063e+06	124000	24.5536	2112.72	4802.1	1	1.5941	672.484	0.179799	109951	1	4802.1
2017	Fujian	2017024106	1	201702410601	28.4091	1.40666	5000	176	22	1	5	0	1	10.3792	0.951699	11.1187	2	672.484	1.27063e+06	124000	28.4091	2112.72	4802.1	1	1.5941	672.484	0.179799	109951	0	4802.1
2017	Fujian	2017026353	3	201702635303	10.4167	1.40666	2500	240	24	1	6	0	1	10.3792	0.951699	11.1187	1	672.484	1.27063e+06	124000	10.4167	2112.72	4802.1	0	1.5941	672.484	0.179799	109951	0	4802.1
2017	Fujian	2017031375	4	201703137504	17.0455	1.40666	3000	176	26	0	5	1	1	10.3792	0.951699	11.1187	2	672.484	1.27063e+06	124000	17.0455	2112.72	4802.1	1	1.5941	672.484	0.179799	109951	0	4802.1
2017	Fujian	2017031375	3	201703137503	9.61538	1.40666	2000	208	28	1	2	1	1	10.3792	0.951699	11.1187	2	672.484	1.27063e+06	124000	9.61538	2112.72	4802.1	1	1.5941	672.484	0.179799	109951	0	4802.1
2017	Fujian	2017035371	3	201703537103	28.8462	1.40666	6000	208	35	1	5	1	1	10.3792	0.951699	11.1187	2	672.484	1.27063e+06	124000	28.8462	2112.72	4802.1	1	1.5941	672.484	0.179799	109951	0	4802.1
2017	Fujian	2017035371	4	201703537104	11.5385	1.40666	3000	260	35	0	5	1	1	10.3792	0.951699	11.1187	1	672.484	1.27063e+06	124000	11.5385	2112.72	4802.1	1	1.5941	672.484	0.179799	109951	0	4802.1
2017	Fujian	2017020861	4	201702086104	17.0455	1.40666	3000	176	30	0	5	1	1	10.3792	0.951699	11.1187	2	672.484	1.27063e+06	124000	17.0455	2112.72	4802.1	1	1.5941	672.484	0.179799	109951	0	4802.1
2017	Fujian	2017035813	1	201703581301	26.4423	1.40666	5500	208	28	1	5	0	1	10.3792	0.951699	11.1187	2	672.484	1.27063e+06	124000	26.4423	2112.72	4802.1	1	1.5941	672.484	0.179799	109951	1	4802.1
2017	Fujian	2017022688	1	201702268801	22.7273	1.40666	4000	176	24	0	5	0	1	10.3792	0.951699	11.1187	2	672.484	1.27063e+06	124000	22.7273	2112.72	4802.1	1	1.5941	672.484	0.179799	109951	0	4802.1
2017	Fujian	2017026404	3	201702640403	15.625	1.40666	3000	192	28	0	5	0	1	10.3792	0.951699	11.1187	2	672.484	1.27063e+06	124000	15.625	2112.72	4802.1	1	1.5941	672.484	0.179799	109951	0	4802.1
2017	Fujian	2017022676	4	201702267604	16.4835	1.40666	3000	182	25	0	5	1	1	10.3792	0.951699	11.1187	1	672.484	1.27063e+06	124000	16.4835	2112.72	4802.1	1	1.5941	672.484	0.179799	109951	1	4802.1
2017	Fujian	2017031739	1	201703173901	17.0455	1.40666	3000	176	26	0	5	0	1	10.3792	0.951699	11.1187	2	672.484	1.27063e+06	124000	17.0455	2112.72	4802.1	1	1.5941	672.484	0.179799	109951	0	4802.1
2017	Fujian	2017027605	2	201702760502	5.39773	1.40666	950	176	28	1	2	1	1	10.3792	0.951699	11.1187	2	672.484	1.27063e+06	124000	5.39773	2112.72	4802.1	1	1.5941	672.484	0.179799	109951	0	4802.1
2017	Fujian	2017029719	2	201702971902	17.0455	1.40666	3000	176	22	1	5	1	1	10.3792	0.951699	11.1187	1	672.484	1.27063e+06	124000	17.0455	2112.72	4802.1	1	1.5941	672.484	0.179799	109951	0	4802.1
2017	Fujian	2017024955	1	201702495501	23.0769	1.40666	6000	260	34	1	3	1	1	10.3792	0.951699	11.1187	2	672.484	1.27063e+06	124000	23.0769	2112.72	4802.1	1	1.5941	672.484	0.179799	109951	0	4802.1
2017	Fujian	2017024955	2	201702495502	41.6667	1.40666	10000	240	34	0	3	1	1	10.3792	0.951699	11.1187	2	672.484	1.27063e+06	124000	41.6667	2112.72	4802.1	1	1.5941	672.484	0.179799	109951	0	4802.1
2017	Fujian	2017038790	1	201703879001	19.0476	1.40666	3200	168	28	0	3	0	1	10.3792	0.951699	11.1187	2	672.484	1.27063e+06	124000	19.0476	2112.72	4802.1	1	1.5941	672.484	0.179799	109951	1	4802.1
2017	Fujian	2017025121	4	201702512104	9.61538	1.40666	2000	208	35	0	2	1	1	10.3792	0.951699	11.1187	2	672.484	1.27063e+06	124000	9.61538	2112.72	4802.1	1	1.5941	672.484	0.179799	109951	0	4802.1
2017	Fujian	2017036065	3	201703606503	2.97619	1.40666	1000	336	29	0	5	1	1	10.3792	0.951699	11.1187	0	672.484	1.27063e+06	124000	2.97619	2112.72	4802.1	1	1.5941	672.484	0.179799	109951	0	4802.1
2017	Fujian	2017035489	3	201703548903	100	1.40666	4000	40	32	0	2	0	1	10.3792	0.951699	11.1187	2	672.484	1.27063e+06	124000	100	2112.72	4802.1	1	1.5941	672.484	0.179799	109951	0	4802.1
2017	Fujian	2017022792	1	201702279201	35.9848	1.40666	4750	132	31	0	5	1	1	10.3792	0.951699	11.1187	2	672.484	1.27063e+06	124000	35.9848	2112.72	4802.1	1	1.5941	672.484	0.179799	109951	0	4802.1
2017	Fujian	2017022792	2	201702279202	15.625	1.40666	2750	176	34	1	3	1	1	10.3792	0.951699	11.1187	2	672.484	1.27063e+06	124000	15.625	2112.72	4802.1	1	1.5941	672.484	0.179799	109951	0	4802.1
2017	Fujian	2017027395	1	201702739501	29.6875	1.40666	5700	192	28	1	5	0	1	10.3792	0.951699	11.1187	2	672.484	1.27063e+06	124000	29.6875	2112.72	4802.1	1	1.5941	672.484	0.179799	109951	0	4802.1
2017	Fujian	2017025386	1	201702538601	17.0068	1.40666	2500	147	24	1	5	0	1	10.3792	0.951699	11.1187	2	672.484	1.27063e+06	124000	17.0068	2112.72	4802.1	1	1.5941	672.484	0.179799	109951	0	4802.1
2017	Fujian	2017032873	4	201703287304	10.3175	1.40666	2600	252	29	0	5	1	1	10.3792	0.951699	11.1187	0	672.484	1.27063e+06	124000	10.3175	2112.72	4802.1	0	1.5941	672.484	0.179799	109951	0	4802.1
2017	Fujian	2017032873	3	201703287303	17.8571	1.40666	4000	224	35	1	5	1	1	10.3792	0.951699	11.1187	1	672.484	1.27063e+06	124000	17.8571	2112.72	4802.1	0	1.5941	672.484	0.179799	109951	0	4802.1
2017	Fujian	2017026871	1	201702687101	76.7045	1.40666	13500	176	34	1	5	0	1	10.3792	0.951699	11.1187	2	672.484	1.27063e+06	124000	76.7045	2112.72	4802.1	1	1.5941	672.484	0.179799	109951	0	4802.1
2017	Fujian	2017030455	1	201703045501	37.8788	1.40666	5000	132	23	1	2	0	1	10.3792	0.951699	11.1187	2	672.484	1.27063e+06	124000	37.8788	2112.72	4802.1	1	1.5941	672.484	0.179799	109951	0	4802.1
2017	Fujian	2017022394	3	201702239403	11.3636	1.40666	2000	176	34	0	4	0	1	10.3792	0.951699	11.1187	2	672.484	1.27063e+06	124000	11.3636	2112.72	4802.1	1	1.5941	672.484	0.179799	109951	1	4802.1
2017	Fujian	2017035046	3	201703504603	14.2045	1.40666	2500	176	24	0	5	0	1	10.3792	0.951699	11.1187	2	672.484	1.27063e+06	124000	14.2045	2112.72	4802.1	1	1.5941	672.484	0.179799	109951	1	4802.1
2017	Fujian	2017022859	2	201702285902	12.5	1.40666	3000	240	34	1	5	1	1	10.3792	0.951699	11.1187	1	672.484	1.27063e+06	124000	12.5	2112.72	4802.1	0	1.5941	672.484	0.179799	109951	0	4802.1
2017	Fujian	2017035493	3	201703549303	13.6364	1.40666	3000	220	33	1	5	0	1	10.3792	0.951699	11.1187	1	672.484	1.27063e+06	124000	13.6364	2112.72	4802.1	1	1.5941	672.484	0.179799	109951	0	4802.1
2017	Fujian	2017022977	4	201702297704	42.6136	1.40666	7500	176	24	1	2	0	1	10.3792	0.951699	11.1187	2	672.484	1.27063e+06	124000	42.6136	2112.72	4802.1	1	1.5941	672.484	0.179799	109951	1	4802.1
2017	Fujian	2017036195	1	201703619501	14.2045	1.40666	2500	176	23	1	5	0	1	10.3792	0.951699	11.1187	2	672.484	1.27063e+06	124000	14.2045	2112.72	4802.1	0	1.5941	672.484	0.179799	109951	0	4802.1
2017	Fujian	2017036484	4	201703648404	28.4091	1.40666	5000	176	27	0	5	1	1	10.3792	0.951699	11.1187	2	672.484	1.27063e+06	124000	28.4091	2112.72	4802.1	1	1.5941	672.484	0.179799	109951	1	4802.1
2017	Fujian	2017029327	4	201702932704	11.9048	1.40666	3000	252	25	0	6	0	1	10.3792	0.951699	11.1187	2	672.484	1.27063e+06	124000	11.9048	2112.72	4802.1	0	1.5941	672.484	0.179799	109951	0	4802.1
2017	Fujian	2017029327	3	201702932703	8.92857	1.40666	2000	224	21	1	6	0	1	10.3792	0.951699	11.1187	2	672.484	1.27063e+06	124000	8.92857	2112.72	4802.1	0	1.5941	672.484	0.179799	109951	0	4802.1
2017	Fujian	2017022407	3	201702240703	14.2045	1.40666	2500	176	33	1	2	1	1	10.3792	0.951699	11.1187	2	672.484	1.27063e+06	124000	14.2045	2112.72	4802.1	1	1.5941	672.484	0.179799	109951	0	4802.1
2017	Fujian	2017036500	4	201703650004	19.2308	1.40666	4000	208	35	1	6	1	1	10.3792	0.951699	11.1187	1	672.484	1.27063e+06	124000	19.2308	2112.72	4802.1	1	1.5941	672.484	0.179799	109951	0	4802.1
2017	Fujian	2017038675	2	201703867502	39.7727	1.40666	7000	176	28	1	2	1	1	10.3792	0.951699	11.1187	2	672.484	1.27063e+06	124000	39.7727	2112.72	4802.1	1	1.5941	672.484	0.179799	109951	0	4802.1
2017	Fujian	2017036846	1	201703684601	21.2121	1.40666	3500	165	30	0	2	1	1	10.3792	0.951699	11.1187	2	672.484	1.27063e+06	124000	21.2121	2112.72	4802.1	1	1.5941	672.484	0.179799	109951	0	4802.1
2017	Fujian	2017036846	2	201703684602	39.7727	1.40666	7000	176	35	1	6	1	1	10.3792	0.951699	11.1187	2	672.484	1.27063e+06	124000	39.7727	2112.72	4802.1	1	1.5941	672.484	0.179799	109951	0	4802.1
2017	Fujian	2017029249	1	201702924901	14.5833	1.40666	3500	240	25	1	5	0	1	10.3792	0.951699	11.1187	0	672.484	1.27063e+06	124000	14.5833	2112.72	4802.1	1	1.5941	672.484	0.179799	109951	0	4802.1
2017	Fujian	2017034643	1	201703464301	45.4545	1.40666	8000	176	28	1	2	0	1	10.3792	0.951699	11.1187	2	672.484	1.27063e+06	124000	45.4545	2112.72	4802.1	1	1.5941	672.484	0.179799	109951	0	4802.1
2017	Fujian	2017020774	4	201702077404	12.5	1.40666	3000	240	33	0	5	0	1	10.3792	0.951699	11.1187	2	672.484	1.27063e+06	124000	12.5	2112.72	4802.1	0	1.5941	672.484	0.179799	109951	0	4802.1
2017	Fujian	2017036883	2	201703688302	12.5	1.40666	2800	224	34	0	5	1	1	10.3792	0.951699	11.1187	1	672.484	1.27063e+06	124000	12.5	2112.72	4802.1	1	1.5941	672.484	0.179799	109951	0	4802.1
2017	Fujian	2017037072	1	201703707201	14.4231	1.40666	3000	208	18	1	5	0	1	10.3792	0.951699	11.1187	1	672.484	1.27063e+06	124000	14.4231	2112.72	4802.1	0	1.5941	672.484	0.179799	109951	0	4802.1
2017	Fujian	2017037072	4	201703707204	21.6346	1.40666	4500	208	23	1	5	0	1	10.3792	0.951699	11.1187	1	672.484	1.27063e+06	124000	21.6346	2112.72	4802.1	0	1.5941	672.484	0.179799	109951	0	4802.1
2017	Fujian	2017032361	2	201703236102	17.094	1.40666	4000	234	26	1	5	1	1	10.3792	0.951699	11.1187	2	672.484	1.27063e+06	124000	17.094	2112.72	4802.1	1	1.5941	672.484	0.179799	109951	0	4802.1
2017	Fujian	2017037259	1	201703725901	17.0455	1.40666	3000	176	34	0	5	1	1	10.3792	0.951699	11.1187	2	672.484	1.27063e+06	124000	17.0455	2112.72	4802.1	1	1.5941	672.484	0.179799	109951	0	4802.1
2017	Fujian	2017037380	1	201703738001	12.8205	1.40666	3000	234	24	0	5	0	1	10.3792	0.951699	11.1187	1	672.484	1.27063e+06	124000	12.8205	2112.72	4802.1	0	1.5941	672.484	0.179799	109951	0	4802.1
2017	Fujian	2017039493	3	201703949303	10.4167	1.40666	2000	192	25	1	4	0	1	10.3792	0.951699	11.1187	2	672.484	1.27063e+06	124000	10.4167	2112.72	4802.1	1	1.5941	672.484	0.179799	109951	0	4802.1
2017	Fujian	2017034946	1	201703494601	34.0909	1.40666	6000	176	29	0	2	1	1	10.3792	0.951699	11.1187	2	672.484	1.27063e+06	124000	34.0909	2112.72	4802.1	1	1.5941	672.484	0.179799	109951	0	4802.1
2017	Fujian	2017037528	4	201703752804	11.3636	1.40666	2000	176	31	0	3	1	1	10.3792	0.951699	11.1187	2	672.484	1.27063e+06	124000	11.3636	2112.72	4802.1	1	1.5941	672.484	0.179799	109951	0	4802.1
2017	Fujian	2017038424	3	201703842403	12.0192	1.40666	2500	208	20	1	6	0	1	10.3792	0.951699	11.1187	1	672.484	1.27063e+06	124000	12.0192	2112.72	4802.1	1	1.5941	672.484	0.179799	109951	1	4802.1
2017	Fujian	2017034946	2	201703494602	23.6705	1.40666	4166	176	31	1	2	1	1	10.3792	0.951699	11.1187	2	672.484	1.27063e+06	124000	23.6705	2112.72	4802.1	1	1.5941	672.484	0.179799	109951	0	4802.1
2017	Fujian	2017023374	2	201702337402	34.0909	1.40666	6000	176	33	1	2	1	1	10.3792	0.951699	11.1187	2	672.484	1.27063e+06	124000	34.0909	2112.72	4802.1	1	1.5941	672.484	0.179799	109951	0	4802.1
2017	Fujian	2017023374	3	201702337403	22.7273	1.40666	4000	176	33	0	2	1	1	10.3792	0.951699	11.1187	2	672.484	1.27063e+06	124000	22.7273	2112.72	4802.1	1	1.5941	672.484	0.179799	109951	0	4802.1
2017	Fujian	2017028963	6	201702896306	18.75	1.40666	3000	160	26	1	3	0	1	10.3792	0.951699	11.1187	2	672.484	1.27063e+06	124000	18.75	2112.72	4802.1	1	1.5941	672.484	0.179799	109951	1	4802.1
2017	Fujian	2017028963	4	201702896304	22.5	1.40666	4500	200	30	1	5	1	1	10.3792	0.951699	11.1187	2	672.484	1.27063e+06	124000	22.5	2112.72	4802.1	1	1.5941	672.484	0.179799	109951	1	4802.1
2017	Fujian	2017028963	3	201702896303	18.75	1.40666	3000	160	30	0	3	1	1	10.3792	0.951699	11.1187	2	672.484	1.27063e+06	124000	18.75	2112.72	4802.1	1	1.5941	672.484	0.179799	109951	1	4802.1
2017	Fujian	2017037931	1	201703793101	8.52273	1.40666	1500	176	30	0	2	1	1	10.3792	0.951699	11.1187	1	672.484	1.27063e+06	124000	8.52273	2112.72	4802.1	1	1.5941	672.484	0.179799	109951	0	4802.1
2017	Fujian	2017034460	1	201703446001	41.6667	1.40666	10000	240	29	1	5	1	1	10.3792	0.951699	11.1187	2	672.484	1.27063e+06	124000	41.6667	2112.72	4802.1	1	1.5941	672.484	0.179799	109951	0	4802.1
2017	Fujian	2017037931	2	201703793102	14.5833	1.40666	3500	240	35	1	2	1	1	10.3792	0.951699	11.1187	1	672.484	1.27063e+06	124000	14.5833	2112.72	4802.1	1	1.5941	672.484	0.179799	109951	0	4802.1
2017	Fujian	2017038424	4	201703842404	16.8269	1.40666	3500	208	24	0	5	0	1	10.3792	0.951699	11.1187	2	672.484	1.27063e+06	124000	16.8269	2112.72	4802.1	0	1.5941	672.484	0.179799	109951	1	4802.1
2017	Fujian	2017038379	1	201703837901	29.697	1.40666	4900	165	26	1	5	1	1	10.3792	0.951699	11.1187	2	672.484	1.27063e+06	124000	29.697	2112.72	4802.1	0	1.5941	672.484	0.179799	109951	0	4802.1
2017	Fujian	2017033380	2	201703338002	12.0192	1.40666	2500	208	32	0	5	1	1	10.3792	0.951699	11.1187	1	672.484	1.27063e+06	124000	12.0192	2112.72	4802.1	0	1.5941	672.484	0.179799	109951	0	4802.1
2017	Fujian	2017033380	1	201703338001	25.641	1.40666	5000	195	35	1	5	1	1	10.3792	0.951699	11.1187	2	672.484	1.27063e+06	124000	25.641	2112.72	4802.1	1	1.5941	672.484	0.179799	109951	0	4802.1
2017	Fujian	2017039167	1	201703916701	12.5	1.40666	1200	96	21	0	6	0	1	10.3792	0.951699	11.1187	2	672.484	1.27063e+06	124000	12.5	2112.72	4802.1	0	1.5941	672.484	0.179799	109951	0	4802.1
2017	Fujian	2017028768	1	201702876801	39.7727	1.40666	7000	176	30	0	4	0	1	10.3792	0.951699	11.1187	2	672.484	1.27063e+06	124000	39.7727	2112.72	4802.1	1	1.5941	672.484	0.179799	109951	0	4802.1
2017	Fujian	2017010722	3	201701072203	10.6061	1.40666	1400	132	33	1	3	1	1	10.3792	0.951699	11.1187	1	672.484	1.27063e+06	124000	10.6061	2112.72	4802.1	1	1.5941	672.484	0.179799	109951	0	4802.1
2017	Fujian	2017010722	4	201701072204	13.3929	1.40666	3000	224	30	0	6	1	1	10.3792	0.951699	11.1187	2	672.484	1.27063e+06	124000	13.3929	2112.72	4802.1	1	1.5941	672.484	0.179799	109951	0	4802.1
2017	Fujian	2017010722	5	201701072205	11.3636	1.40666	2000	176	31	0	3	0	1	10.3792	0.951699	11.1187	2	672.484	1.27063e+06	124000	11.3636	2112.72	4802.1	1	1.5941	672.484	0.179799	109951	0	4802.1
2017	Fujian	2017010897	1	201701089701	27.972	1.40666	4000	143	30	0	2	1	1	10.3792	0.951699	11.1187	2	672.484	1.27063e+06	124000	27.972	2112.72	4802.1	1	1.5941	672.484	0.179799	109951	0	4802.1
2017	Fujian	2017010897	2	201701089702	194.805	1.40666	30000	154	30	1	2	1	1	10.3792	0.951699	11.1187	2	672.484	1.27063e+06	124000	194.805	2112.72	4802.1	1	1.5941	672.484	0.179799	109951	0	4802.1
2017	Fujian	2017011306	3	201701130603	7.21154	1.40666	1500	208	25	0	5	0	1	10.3792	0.951699	11.1187	2	672.484	1.27063e+06	124000	7.21154	2112.72	4802.1	1	1.5941	672.484	0.179799	109951	0	4802.1
2017	Fujian	2017011601	4	201701160104	12.5	1.40666	1500	120	31	1	6	0	1	10.3792	0.951699	11.1187	1	672.484	1.27063e+06	124000	12.5	2112.72	4802.1	0	1.5941	672.484	0.179799	109951	0	4802.1
2017	Fujian	2017011730	3	201701173003	14.4231	1.40666	3000	208	25	1	5	0	1	10.3792	0.951699	11.1187	2	672.484	1.27063e+06	124000	14.4231	2112.72	4802.1	0	1.5941	672.484	0.179799	109951	0	4802.1
2017	Fujian	2017011836	4	201701183604	7.14286	1.40666	2000	280	33	0	6	1	1	10.3792	0.951699	11.1187	1	672.484	1.27063e+06	124000	7.14286	2112.72	4802.1	0	1.5941	672.484	0.179799	109951	0	4802.1
2017	Fujian	2017012229	2	201701222902	43.4783	1.40666	8000	184	33	1	6	1	1	10.3792	0.951699	11.1187	1	672.484	1.27063e+06	124000	43.4783	2112.72	4802.1	1	1.5941	672.484	0.179799	109951	1	4802.1
2017	Fujian	2017012237	2	201701223702	5	1.40666	1500	300	35	1	5	1	1	10.3792	0.951699	11.1187	1	672.484	1.27063e+06	124000	5	2112.72	4802.1	0	1.5941	672.484	0.179799	109951	0	4802.1
2017	Fujian	2017012293	2	201701229302	12.5	1.40666	500	40	35	1	6	0	1	10.3792	0.951699	11.1187	0	672.484	1.27063e+06	124000	12.5	2112.72	4802.1	0	1.5941	672.484	0.179799	109951	0	4802.1
2017	Fujian	2017012349	2	201701234902	26.0417	1.40666	5000	192	28	0	4	0	1	10.3792	0.951699	11.1187	2	672.484	1.27063e+06	124000	26.0417	2112.72	4802.1	1	1.5941	672.484	0.179799	109951	0	4802.1
2017	Fujian	2017012380	3	201701238003	13.8889	1.40666	3000	216	28	1	5	0	1	10.3792	0.951699	11.1187	1	672.484	1.27063e+06	124000	13.8889	2112.72	4802.1	1	1.5941	672.484	0.179799	109951	0	4802.1
2017	Fujian	2017012471	1	201701247101	28.8462	1.40666	6000	208	34	0	6	1	1	10.3792	0.951699	11.1187	1	672.484	1.27063e+06	124000	28.8462	2112.72	4802.1	0	1.5941	672.484	0.179799	109951	1	4802.1
2017	Fujian	2017012563	2	201701256302	21.5909	1.40666	3800	176	35	1	2	1	1	10.3792	0.951699	11.1187	2	672.484	1.27063e+06	124000	21.5909	2112.72	4802.1	1	1.5941	672.484	0.179799	109951	0	4802.1
2017	Fujian	2017012563	4	201701256304	11.3636	1.40666	2000	176	34	0	6	1	1	10.3792	0.951699	11.1187	2	672.484	1.27063e+06	124000	11.3636	2112.72	4802.1	0	1.5941	672.484	0.179799	109951	0	4802.1
2017	Fujian	2017012608	3	201701260803	19.2308	1.40666	4000	208	34	1	5	0	1	10.3792	0.951699	11.1187	1	672.484	1.27063e+06	124000	19.2308	2112.72	4802.1	0	1.5941	672.484	0.179799	109951	0	4802.1
2017	Fujian	2017012620	1	201701262001	8.92857	1.40666	2000	224	22	1	6	0	1	10.3792	0.951699	11.1187	2	672.484	1.27063e+06	124000	8.92857	2112.72	4802.1	0	1.5941	672.484	0.179799	109951	0	4802.1
2017	Fujian	2017012890	1	201701289001	45.4545	1.40666	8000	176	25	1	5	0	1	10.3792	0.951699	11.1187	1	672.484	1.27063e+06	124000	45.4545	2112.72	4802.1	1	1.5941	672.484	0.179799	109951	0	4802.1
2017	Fujian	2017013123	1	201701312301	21.9436	1.40666	7000	319	35	1	6	1	1	10.3792	0.951699	11.1187	2	672.484	1.27063e+06	124000	21.9436	2112.72	4802.1	0	1.5941	672.484	0.179799	109951	0	4802.1
2017	Fujian	2017013123	2	201701312302	15.873	1.40666	3000	189	32	0	6	1	1	10.3792	0.951699	11.1187	2	672.484	1.27063e+06	124000	15.873	2112.72	4802.1	0	1.5941	672.484	0.179799	109951	0	4802.1
2017	Fujian	2017013202	1	201701320201	28.4091	1.40666	5000	176	31	1	2	1	1	10.3792	0.951699	11.1187	3	672.484	1.27063e+06	124000	28.4091	2112.72	4802.1	1	1.5941	672.484	0.179799	109951	0	4802.1
2017	Fujian	2017013202	2	201701320202	11.3636	1.40666	2000	176	31	0	2	1	1	10.3792	0.951699	11.1187	3	672.484	1.27063e+06	124000	11.3636	2112.72	4802.1	1	1.5941	672.484	0.179799	109951	0	4802.1
2017	Fujian	2015018261	1	201501826101	16.4835	1.40666	3000	182	25	0	6	0	0	10.3792	0.951699	11.1187	2	672.484	1.27063e+06	124000	16.4835	2112.72	4802.1	0	1.5941	672.484	0.179799	109951	0	4802.1
2017	Fujian	2015018248	3	201501824803	11.3636	1.40666	2000	176	34	1	3	0	1	10.3792	0.951699	11.1187	2	672.484	1.27063e+06	124000	11.3636	2112.72	4802.1	1	1.5941	672.484	0.179799	109951	0	4802.1
2017	Fujian	2015018230	7	201501823007	13.587	1.40666	2500	184	31	1	5	0	1	10.3792	0.951699	11.1187	1	672.484	1.27063e+06	124000	13.587	2112.72	4802.1	0	1.5941	672.484	0.179799	109951	0	4802.1
2017	Fujian	2015017636	3	201501763603	11.8534	1.40666	2750	232	22	1	6	0	1	10.3792	0.951699	11.1187	2	672.484	1.27063e+06	124000	11.8534	2112.72	4802.1	0	1.5941	672.484	0.179799	109951	1	4802.1
2017	Fujian	2015017638	3	201501763803	16.3462	1.40666	4250	260	29	1	5	1	1	10.3792	0.951699	11.1187	2	672.484	1.27063e+06	124000	16.3462	2112.72	4802.1	1	1.5941	672.484	0.179799	109951	0	4802.1
2017	Fujian	2015017638	4	201501763804	13.8889	1.40666	2500	180	28	0	5	1	1	10.3792	0.951699	11.1187	2	672.484	1.27063e+06	124000	13.8889	2112.72	4802.1	1	1.5941	672.484	0.179799	109951	0	4802.1
2017	Fujian	2015017642	1	201501764201	28.4091	1.40666	5000	176	32	0	3	1	1	10.3792	0.951699	11.1187	3	672.484	1.27063e+06	124000	28.4091	2112.72	4802.1	1	1.5941	672.484	0.179799	109951	0	4802.1
2017	Fujian	2015017642	2	201501764202	25.974	1.40666	4000	154	33	1	2	1	1	10.3792	0.951699	11.1187	2	672.484	1.27063e+06	124000	25.974	2112.72	4802.1	1	1.5941	672.484	0.179799	109951	0	4802.1
2017	Fujian	2015017647	4	201501764704	21.6346	1.40666	4500	208	33	0	5	1	1	10.3792	0.951699	11.1187	2	672.484	1.27063e+06	124000	21.6346	2112.72	4802.1	1	1.5941	672.484	0.179799	109951	0	4802.1
2017	Fujian	2015017652	1	201501765201	12.5	1.40666	2500	200	34	0	6	1	1	10.3792	0.951699	11.1187	2	672.484	1.27063e+06	124000	12.5	2112.72	4802.1	1	1.5941	672.484	0.179799	109951	1	4802.1
2017	Fujian	2015017657	4	201501765704	15.3846	1.40666	4000	260	33	1	5	1	1	10.3792	0.951699	11.1187	2	672.484	1.27063e+06	124000	15.3846	2112.72	4802.1	0	1.5941	672.484	0.179799	109951	0	4802.1
2017	Fujian	2015017657	6	201501765706	12.5	1.40666	2600	208	32	0	5	1	1	10.3792	0.951699	11.1187	2	672.484	1.27063e+06	124000	12.5	2112.72	4802.1	0	1.5941	672.484	0.179799	109951	0	4802.1
2017	Fujian	2015017667	3	201501766703	19.3182	1.40666	4250	220	24	1	5	0	1	10.3792	0.951699	11.1187	2	672.484	1.27063e+06	124000	19.3182	2112.72	4802.1	1	1.5941	672.484	0.179799	109951	0	4802.1
2017	Fujian	2015017728	4	201501772804	9.61538	1.40666	2000	208	20	0	5	0	1	10.3792	0.951699	11.1187	1	672.484	1.27063e+06	124000	9.61538	2112.72	4802.1	0	1.5941	672.484	0.179799	109951	0	4802.1
2017	Fujian	2015017745	3	201501774503	10.7744	1.40666	3200	297	32	1	5	0	1	10.3792	0.951699	11.1187	1	672.484	1.27063e+06	124000	10.7744	2112.72	4802.1	0	1.5941	672.484	0.179799	109951	0	4802.1
2017	Fujian	2015017753	4	201501775304	11.3636	1.40666	2000	176	32	0	5	1	1	10.3792	0.951699	11.1187	2	672.484	1.27063e+06	124000	11.3636	2112.72	4802.1	1	1.5941	672.484	0.179799	109951	0	4802.1
2017	Fujian	2015017772	1	201501777201	35.503	1.40666	6000	169	33	0	5	1	1	10.3792	0.951699	11.1187	2	672.484	1.27063e+06	124000	35.503	2112.72	4802.1	1	1.5941	672.484	0.179799	109951	0	4802.1
2017	Fujian	2015017772	2	201501777202	35.503	1.40666	6000	169	32	1	5	1	1	10.3792	0.951699	11.1187	2	672.484	1.27063e+06	124000	35.503	2112.72	4802.1	1	1.5941	672.484	0.179799	109951	0	4802.1
2017	Fujian	2015017775	3	201501777503	10	1.40666	3000	300	24	1	5	0	1	10.3792	0.951699	11.1187	2	672.484	1.27063e+06	124000	10	2112.72	4802.1	0	1.5941	672.484	0.179799	109951	0	4802.1
2017	Fujian	2015017796	1	201501779601	13.4615	1.40666	2800	208	24	0	6	0	1	10.3792	0.951699	11.1187	2	672.484	1.27063e+06	124000	13.4615	2112.72	4802.1	1	1.5941	672.484	0.179799	109951	0	4802.1
2017	Fujian	2015017801	1	201501780101	28.8462	1.40666	6000	208	29	1	2	0	1	10.3792	0.951699	11.1187	2	672.484	1.27063e+06	124000	28.8462	2112.72	4802.1	0	1.5941	672.484	0.179799	109951	0	4802.1
2017	Fujian	2015017804	2	201501780402	14.4231	1.40666	3000	208	35	0	6	1	1	10.3792	0.951699	11.1187	2	672.484	1.27063e+06	124000	14.4231	2112.72	4802.1	1	1.5941	672.484	0.179799	109951	0	4802.1
2017	Fujian	2015017805	1	201501780501	21.875	1.40666	3500	160	28	1	3	0	1	10.3792	0.951699	11.1187	2	672.484	1.27063e+06	124000	21.875	2112.72	4802.1	1	1.5941	672.484	0.179799	109951	0	4802.1
2017	Fujian	2015017807	1	201501780701	17.5	1.40666	3500	200	26	1	5	0	1	10.3792	0.951699	11.1187	1	672.484	1.27063e+06	124000	17.5	2112.72	4802.1	1	1.5941	672.484	0.179799	109951	0	4802.1
2017	Fujian	2015017808	1	201501780801	13.3929	1.40666	3000	224	29	0	2	1	1	10.3792	0.951699	11.1187	1	672.484	1.27063e+06	124000	13.3929	2112.72	4802.1	1	1.5941	672.484	0.179799	109951	0	4802.1
2017	Fujian	2015017808	2	201501780802	26.6667	1.40666	8000	300	33	1	6	1	1	10.3792	0.951699	11.1187	1	672.484	1.27063e+06	124000	26.6667	2112.72	4802.1	0	1.5941	672.484	0.179799	109951	0	4802.1
2017	Fujian	2015017812	2	201501781202	8.92857	1.40666	3000	336	35	0	5	1	1	10.3792	0.951699	11.1187	1	672.484	1.27063e+06	124000	8.92857	2112.72	4802.1	0	1.5941	672.484	0.179799	109951	0	4802.1
2017	Fujian	2015017818	3	201501781803	14.2857	1.40666	4000	280	31	1	5	1	1	10.3792	0.951699	11.1187	1	672.484	1.27063e+06	124000	14.2857	2112.72	4802.1	0	1.5941	672.484	0.179799	109951	1	4802.1
2017	Fujian	2015017818	4	201501781804	20	1.40666	4000	200	31	0	5	1	1	10.3792	0.951699	11.1187	1	672.484	1.27063e+06	124000	20	2112.72	4802.1	0	1.5941	672.484	0.179799	109951	1	4802.1
2017	Fujian	2015017828	3	201501782803	9.69697	1.40666	3200	330	21	0	5	0	1	10.3792	0.951699	11.1187	1	672.484	1.27063e+06	124000	9.69697	2112.72	4802.1	1	1.5941	672.484	0.179799	109951	1	4802.1
2017	Fujian	2015017834	3	201501783403	7.14286	1.40666	3000	420	24	1	5	0	1	10.3792	0.951699	11.1187	1	672.484	1.27063e+06	124000	7.14286	2112.72	4802.1	0	1.5941	672.484	0.179799	109951	0	4802.1
2017	Fujian	2015017855	1	201501785501	36.0577	1.40666	7500	208	30	1	5	1	1	10.3792	0.951699	11.1187	2	672.484	1.27063e+06	124000	36.0577	2112.72	4802.1	1	1.5941	672.484	0.179799	109951	0	4802.1
2017	Fujian	2015017857	3	201501785703	19.8864	1.40666	3500	176	34	1	5	1	1	10.3792	0.951699	11.1187	1	672.484	1.27063e+06	124000	19.8864	2112.72	4802.1	0	1.5941	672.484	0.179799	109951	0	4802.1
2017	Fujian	2015017857	4	201501785704	25.5682	1.40666	4500	176	30	0	2	1	1	10.3792	0.951699	11.1187	1	672.484	1.27063e+06	124000	25.5682	2112.72	4802.1	1	1.5941	672.484	0.179799	109951	0	4802.1
2017	Fujian	2015017862	3	201501786203	62.5	1.40666	1000	16	24	1	6	0	1	10.3792	0.951699	11.1187	2	672.484	1.27063e+06	124000	62.5	2112.72	4802.1	0	1.5941	672.484	0.179799	109951	1	4802.1
2017	Fujian	2015017862	4	201501786204	29.1667	1.40666	3500	120	22	0	6	0	1	10.3792	0.951699	11.1187	2	672.484	1.27063e+06	124000	29.1667	2112.72	4802.1	0	1.5941	672.484	0.179799	109951	1	4802.1
2017	Fujian	2015017865	1	201501786501	7.51748	1.40666	2150	286	23	1	5	0	1	10.3792	0.951699	11.1187	2	672.484	1.27063e+06	124000	7.51748	2112.72	4802.1	1	1.5941	672.484	0.179799	109951	0	4802.1
2017	Fujian	2015017865	4	201501786504	12.9555	1.40666	3200	247	27	0	5	0	1	10.3792	0.951699	11.1187	2	672.484	1.27063e+06	124000	12.9555	2112.72	4802.1	1	1.5941	672.484	0.179799	109951	0	4802.1
2017	Fujian	2015017865	5	201501786505	11.5385	1.40666	3000	260	26	0	5	0	0	10.3792	0.951699	11.1187	2	672.484	1.27063e+06	124000	11.5385	2112.72	4802.1	1	1.5941	672.484	0.179799	109951	0	4802.1
2017	Fujian	2015017871	3	201501787103	17.9167	1.40666	4300	240	27	1	5	0	1	10.3792	0.951699	11.1187	1	672.484	1.27063e+06	124000	17.9167	2112.72	4802.1	0	1.5941	672.484	0.179799	109951	0	4802.1
2017	Fujian	2015017875	7	201501787507	13.0208	1.40666	2500	192	26	0	5	0	1	10.3792	0.951699	11.1187	2	672.484	1.27063e+06	124000	13.0208	2112.72	4802.1	1	1.5941	672.484	0.179799	109951	0	4802.1
2017	Fujian	2017014455	2	201701445502	48.0769	1.40666	10000	208	30	1	5	1	1	10.3792	0.951699	11.1187	2	672.484	1.27063e+06	124000	48.0769	2112.72	4802.1	1	1.5941	672.484	0.179799	109951	0	4802.1
2017	Fujian	2015017875	8	201501787508	11.1111	1.40666	2000	180	21	0	6	0	1	10.3792	0.951699	11.1187	2	672.484	1.27063e+06	124000	11.1111	2112.72	4802.1	0	1.5941	672.484	0.179799	109951	0	4802.1
2017	Fujian	2015017876	3	201501787603	19.8864	1.40666	3500	176	26	0	3	1	1	10.3792	0.951699	11.1187	2	672.484	1.27063e+06	124000	19.8864	2112.72	4802.1	1	1.5941	672.484	0.179799	109951	0	4802.1
2017	Fujian	2015017876	4	201501787604	14.2857	1.40666	4000	280	28	1	3	0	1	10.3792	0.951699	11.1187	2	672.484	1.27063e+06	124000	14.2857	2112.72	4802.1	1	1.5941	672.484	0.179799	109951	0	4802.1
2017	Fujian	2015017877	1	201501787701	11.4286	1.40666	3200	280	27	1	5	1	1	10.3792	0.951699	11.1187	1	672.484	1.27063e+06	124000	11.4286	2112.72	4802.1	0	1.5941	672.484	0.179799	109951	0	4802.1
2017	Fujian	2015017877	4	201501787704	11.4286	1.40666	3200	280	25	1	5	1	1	10.3792	0.951699	11.1187	2	672.484	1.27063e+06	124000	11.4286	2112.72	4802.1	0	1.5941	672.484	0.179799	109951	0	4802.1
2017	Fujian	2015017912	3	201501791203	13.8889	1.40666	3500	252	34	1	6	1	1	10.3792	0.951699	11.1187	0	672.484	1.27063e+06	124000	13.8889	2112.72	4802.1	0	1.5941	672.484	0.179799	109951	1	4802.1
2017	Fujian	2015017912	4	201501791204	8.33333	1.40666	2500	300	33	0	5	1	1	10.3792	0.951699	11.1187	1	672.484	1.27063e+06	124000	8.33333	2112.72	4802.1	0	1.5941	672.484	0.179799	109951	1	4802.1
2017	Fujian	2015017917	3	201501791703	21.6346	1.40666	4500	208	31	1	5	1	1	10.3792	0.951699	11.1187	2	672.484	1.27063e+06	124000	21.6346	2112.72	4802.1	1	1.5941	672.484	0.179799	109951	0	4802.1
2017	Fujian	2015017951	1	201501795101	4.16667	1.40666	1000	240	30	1	6	1	1	10.3792	0.951699	11.1187	2	672.484	1.27063e+06	124000	4.16667	2112.72	4802.1	0	1.5941	672.484	0.179799	109951	1	4802.1
2017	Fujian	2015017951	3	201501795103	25.1515	1.40666	4150	165	29	0	5	1	1	10.3792	0.951699	11.1187	1	672.484	1.27063e+06	124000	25.1515	2112.72	4802.1	1	1.5941	672.484	0.179799	109951	1	4802.1
2017	Fujian	2017014376	1	201701437601	27.2727	1.40666	4500	165	26	1	2	0	1	10.3792	0.951699	11.1187	3	672.484	1.27063e+06	124000	27.2727	2112.72	4802.1	1	1.5941	672.484	0.179799	109951	0	4802.1
2017	Fujian	2015017970	3	201501797003	17.1875	1.40666	2750	160	26	1	6	1	1	10.3792	0.951699	11.1187	1	672.484	1.27063e+06	124000	17.1875	2112.72	4802.1	0	1.5941	672.484	0.179799	109951	0	4802.1
2017	Fujian	2017000038	4	201700003804	9.61538	1.40666	2000	208	31	1	2	1	1	10.3792	0.951699	11.1187	2	672.484	1.27063e+06	124000	9.61538	2112.72	4802.1	1	1.5941	672.484	0.179799	109951	0	4802.1
2017	Fujian	2017014357	3	201701435703	7.5	1.40666	1500	200	19	1	5	0	1	10.3792	0.951699	11.1187	1	672.484	1.27063e+06	124000	7.5	2112.72	4802.1	0	1.5941	672.484	0.179799	109951	0	4802.1
2017	Fujian	2015017976	3	201501797603	20.8333	1.40666	5000	240	28	1	5	1	1	10.3792	0.951699	11.1187	2	672.484	1.27063e+06	124000	20.8333	2112.72	4802.1	1	1.5941	672.484	0.179799	109951	0	4802.1
2017	Fujian	2015017976	4	201501797604	7.69231	1.40666	2000	260	21	0	5	0	1	10.3792	0.951699	11.1187	2	672.484	1.27063e+06	124000	7.69231	2112.72	4802.1	0	1.5941	672.484	0.179799	109951	0	4802.1
2017	Fujian	2015017976	5	201501797605	12.5	1.40666	2200	176	28	0	2	1	1	10.3792	0.951699	11.1187	2	672.484	1.27063e+06	124000	12.5	2112.72	4802.1	1	1.5941	672.484	0.179799	109951	0	4802.1
2017	Fujian	2015017978	4	201501797804	88.8889	1.40666	1000	11.25	25	1	6	0	1	10.3792	0.951699	11.1187	2	672.484	1.27063e+06	124000	88.8889	2112.72	4802.1	0	1.5941	672.484	0.179799	109951	0	4802.1
2017	Fujian	2015017985	3	201501798503	25.5682	1.40666	4500	176	33	1	2	1	1	10.3792	0.951699	11.1187	1	672.484	1.27063e+06	124000	25.5682	2112.72	4802.1	1	1.5941	672.484	0.179799	109951	0	4802.1
2017	Fujian	2015017985	4	201501798504	11.1607	1.40666	2500	224	31	0	5	1	1	10.3792	0.951699	11.1187	1	672.484	1.27063e+06	124000	11.1607	2112.72	4802.1	1	1.5941	672.484	0.179799	109951	0	4802.1
2017	Fujian	2015018007	4	201501800704	12.0192	1.40666	2500	208	23	0	6	0	1	10.3792	0.951699	11.1187	2	672.484	1.27063e+06	124000	12.0192	2112.72	4802.1	0	1.5941	672.484	0.179799	109951	0	4802.1
2017	Fujian	2015018009	3	201501800903	13.0208	1.40666	2500	192	28	1	4	0	1	10.3792	0.951699	11.1187	2	672.484	1.27063e+06	124000	13.0208	2112.72	4802.1	1	1.5941	672.484	0.179799	109951	0	4802.1
2017	Fujian	2015018013	4	201501801304	10.2041	1.40666	2000	196	31	0	6	1	1	10.3792	0.951699	11.1187	1	672.484	1.27063e+06	124000	10.2041	2112.72	4802.1	1	1.5941	672.484	0.179799	109951	0	4802.1
2017	Fujian	2015018019	2	201501801902	15	1.40666	4200	280	29	1	5	0	1	10.3792	0.951699	11.1187	2	672.484	1.27063e+06	124000	15	2112.72	4802.1	0	1.5941	672.484	0.179799	109951	0	4802.1
2017	Fujian	2015018021	4	201501802104	12.5	1.40666	3500	280	30	1	5	1	1	10.3792	0.951699	11.1187	1	672.484	1.27063e+06	124000	12.5	2112.72	4802.1	0	1.5941	672.484	0.179799	109951	0	4802.1
2017	Fujian	2015018022	4	201501802204	17.0455	1.40666	3000	176	25	0	6	0	1	10.3792	0.951699	11.1187	1	672.484	1.27063e+06	124000	17.0455	2112.72	4802.1	0	1.5941	672.484	0.179799	109951	0	4802.1
2017	Fujian	2015018025	3	201501802503	12	1.40666	3000	250	27	0	5	0	1	10.3792	0.951699	11.1187	2	672.484	1.27063e+06	124000	12	2112.72	4802.1	1	1.5941	672.484	0.179799	109951	0	4802.1
2017	Fujian	2015018027	3	201501802703	16.0714	1.40666	4500	280	24	1	5	0	1	10.3792	0.951699	11.1187	1	672.484	1.27063e+06	124000	16.0714	2112.72	4802.1	1	1.5941	672.484	0.179799	109951	0	4802.1
2017	Fujian	2013013118	3	201301311803	13.4615	1.40666	2800	208	35	1	5	1	1	10.3792	0.951699	11.1187	2	672.484	1.27063e+06	124000	13.4615	2112.72	4802.1	1	1.5941	672.484	0.179799	109951	1	4802.1
2017	Fujian	2013013118	4	201301311804	8.33333	1.40666	2000	240	34	0	5	1	1	10.3792	0.951699	11.1187	1	672.484	1.27063e+06	124000	8.33333	2112.72	4802.1	0	1.5941	672.484	0.179799	109951	1	4802.1
2017	Fujian	2013013131	3	201301313103	8.57143	1.40666	1800	210	26	1	5	0	1	10.3792	0.951699	11.1187	2	672.484	1.27063e+06	124000	8.57143	2112.72	4802.1	1	1.5941	672.484	0.179799	109951	0	4802.1
2017	Fujian	2013013133	3	201301313303	17.8571	1.40666	3000	168	23	0	5	0	1	10.3792	0.951699	11.1187	2	672.484	1.27063e+06	124000	17.8571	2112.72	4802.1	1	1.5941	672.484	0.179799	109951	0	4802.1
2017	Fujian	2017016820	2	201701682002	19.8864	1.40666	3500	176	27	0	5	1	1	10.3792	0.951699	11.1187	2	672.484	1.27063e+06	124000	19.8864	2112.72	4802.1	1	1.5941	672.484	0.179799	109951	1	4802.1
2017	Fujian	2013013139	3	201301313903	15	1.40666	3000	200	28	1	6	1	1	10.3792	0.951699	11.1187	1	672.484	1.27063e+06	124000	15	2112.72	4802.1	0	1.5941	672.484	0.179799	109951	0	4802.1
2017	Fujian	2013013139	6	201301313906	15	1.40666	3000	200	27	1	6	0	1	10.3792	0.951699	11.1187	1	672.484	1.27063e+06	124000	15	2112.72	4802.1	0	1.5941	672.484	0.179799	109951	0	4802.1
2017	Fujian	2013013142	6	201301314206	17.5	1.40666	3500	200	30	1	5	0	1	10.3792	0.951699	11.1187	2	672.484	1.27063e+06	124000	17.5	2112.72	4802.1	0	1.5941	672.484	0.179799	109951	0	4802.1
2017	Fujian	2013013143	3	201301314303	13.8889	1.40666	3000	216	25	1	5	0	1	10.3792	0.951699	11.1187	1	672.484	1.27063e+06	124000	13.8889	2112.72	4802.1	0	1.5941	672.484	0.179799	109951	0	4802.1
2017	Fujian	2013013146	4	201301314604	16.8269	1.40666	3500	208	30	0	6	0	1	10.3792	0.951699	11.1187	2	672.484	1.27063e+06	124000	16.8269	2112.72	4802.1	1	1.5941	672.484	0.179799	109951	1	4802.1
2017	Fujian	2015016953	1	201501695301	27.7778	1.40666	6000	216	32	1	4	1	1	10.3792	0.951699	11.1187	2	672.484	1.27063e+06	124000	27.7778	2112.72	4802.1	1	1.5941	672.484	0.179799	109951	0	4802.1
2017	Fujian	2015016953	2	201501695302	27.7778	1.40666	6000	216	32	0	5	1	1	10.3792	0.951699	11.1187	2	672.484	1.27063e+06	124000	27.7778	2112.72	4802.1	1	1.5941	672.484	0.179799	109951	0	4802.1
2017	Fujian	2013013146	6	201301314606	25	1.40666	5000	200	32	1	3	1	1	10.3792	0.951699	11.1187	1	672.484	1.27063e+06	124000	25	2112.72	4802.1	1	1.5941	672.484	0.179799	109951	1	4802.1
2017	Fujian	2013013146	8	201301314608	27.2109	1.40666	4000	147	31	0	3	1	1	10.3792	0.951699	11.1187	2	672.484	1.27063e+06	124000	27.2109	2112.72	4802.1	1	1.5941	672.484	0.179799	109951	1	4802.1
2017	Fujian	2013013164	5	201301316405	25	1.40666	5000	200	30	1	2	0	1	10.3792	0.951699	11.1187	2	672.484	1.27063e+06	124000	25	2112.72	4802.1	1	1.5941	672.484	0.179799	109951	0	4802.1
2017	Fujian	2013013164	6	201301316406	25	1.40666	5000	200	28	1	2	0	1	10.3792	0.951699	11.1187	2	672.484	1.27063e+06	124000	25	2112.72	4802.1	1	1.5941	672.484	0.179799	109951	0	4802.1
2017	Fujian	2013013165	3	201301316503	6.41026	1.40666	2500	390	32	1	5	1	1	10.3792	0.951699	11.1187	2	672.484	1.27063e+06	124000	6.41026	2112.72	4802.1	1	1.5941	672.484	0.179799	109951	0	4802.1
2017	Fujian	2013013165	4	201301316504	6.41026	1.40666	2500	390	32	0	5	1	1	10.3792	0.951699	11.1187	0	672.484	1.27063e+06	124000	6.41026	2112.72	4802.1	1	1.5941	672.484	0.179799	109951	0	4802.1
2017	Fujian	2013013202	1	201301320201	12.5	1.40666	3000	240	32	1	5	0	1	10.3792	0.951699	11.1187	2	672.484	1.27063e+06	124000	12.5	2112.72	4802.1	0	1.5941	672.484	0.179799	109951	0	4802.1
2017	Fujian	2013013202	3	201301320203	13.3929	1.40666	3000	224	30	1	5	0	1	10.3792	0.951699	11.1187	2	672.484	1.27063e+06	124000	13.3929	2112.72	4802.1	1	1.5941	672.484	0.179799	109951	0	4802.1
2017	Fujian	2013013204	1	201301320401	30.6122	1.40666	6000	196	34	1	5	0	1	10.3792	0.951699	11.1187	1	672.484	1.27063e+06	124000	30.6122	2112.72	4802.1	1	1.5941	672.484	0.179799	109951	0	4802.1
2017	Fujian	2017016647	2	201701664702	125	1.40666	20000	160	33	1	5	1	1	10.3792	0.951699	11.1187	2	672.484	1.27063e+06	124000	125	2112.72	4802.1	1	1.5941	672.484	0.179799	109951	0	4802.1
2017	Fujian	2017016647	1	201701664701	250	1.40666	10000	40	31	0	2	1	1	10.3792	0.951699	11.1187	1	672.484	1.27063e+06	124000	250	2112.72	4802.1	1	1.5941	672.484	0.179799	109951	0	4802.1
2017	Fujian	2015018048	4	201501804804	44.6429	1.40666	10000	224	29	1	5	0	1	10.3792	0.951699	11.1187	1	672.484	1.27063e+06	124000	44.6429	2112.72	4802.1	1	1.5941	672.484	0.179799	109951	0	4802.1
2017	Fujian	2015018053	3	201501805303	62.5	1.40666	2500	40	33	1	5	1	1	10.3792	0.951699	11.1187	1	672.484	1.27063e+06	124000	62.5	2112.72	4802.1	0	1.5941	672.484	0.179799	109951	0	4802.1
2017	Fujian	2015018058	3	201501805803	15	1.40666	4500	300	33	1	6	0	1	10.3792	0.951699	11.1187	1	672.484	1.27063e+06	124000	15	2112.72	4802.1	1	1.5941	672.484	0.179799	109951	1	4802.1
2017	Fujian	2015018171	3	201501817103	19.8864	1.40666	3500	176	26	1	5	0	1	10.3792	0.951699	11.1187	1	672.484	1.27063e+06	124000	19.8864	2112.72	4802.1	0	1.5941	672.484	0.179799	109951	0	4802.1
2017	Fujian	2015018171	4	201501817104	17.0455	1.40666	3000	176	28	0	5	0	1	10.3792	0.951699	11.1187	1	672.484	1.27063e+06	124000	17.0455	2112.72	4802.1	0	1.5941	672.484	0.179799	109951	0	4802.1
2017	Fujian	2015018174	2	201501817402	25	1.40666	4000	160	34	1	5	0	1	10.3792	0.951699	11.1187	1	672.484	1.27063e+06	124000	25	2112.72	4802.1	0	1.5941	672.484	0.179799	109951	0	4802.1
2017	Fujian	2015018174	3	201501817403	25	1.40666	4000	160	29	1	5	0	1	10.3792	0.951699	11.1187	1	672.484	1.27063e+06	124000	25	2112.72	4802.1	0	1.5941	672.484	0.179799	109951	0	4802.1
2017	Fujian	2015018174	4	201501817404	13.8889	1.40666	3500	252	24	1	6	0	1	10.3792	0.951699	11.1187	1	672.484	1.27063e+06	124000	13.8889	2112.72	4802.1	0	1.5941	672.484	0.179799	109951	0	4802.1
2017	Fujian	2015018180	3	201501818003	13.3929	1.40666	3000	224	23	1	6	0	1	10.3792	0.951699	11.1187	2	672.484	1.27063e+06	124000	13.3929	2112.72	4802.1	1	1.5941	672.484	0.179799	109951	0	4802.1
2017	Fujian	2015018189	3	201501818903	12.5	1.40666	2000	160	34	1	6	1	1	10.3792	0.951699	11.1187	2	672.484	1.27063e+06	124000	12.5	2112.72	4802.1	0	1.5941	672.484	0.179799	109951	0	4802.1
2017	Fujian	2015018195	2	201501819502	31.25	1.40666	5000	160	29	1	6	0	1	10.3792	0.951699	11.1187	2	672.484	1.27063e+06	124000	31.25	2112.72	4802.1	1	1.5941	672.484	0.179799	109951	0	4802.1
2017	Fujian	2015018195	3	201501819503	20.8333	1.40666	5000	240	32	0	5	0	1	10.3792	0.951699	11.1187	2	672.484	1.27063e+06	124000	20.8333	2112.72	4802.1	1	1.5941	672.484	0.179799	109951	0	4802.1
2017	Fujian	2015018197	6	201501819706	11.25	1.40666	2700	240	32	1	5	1	1	10.3792	0.951699	11.1187	0	672.484	1.27063e+06	124000	11.25	2112.72	4802.1	0	1.5941	672.484	0.179799	109951	0	4802.1
2017	Fujian	2015018200	4	201501820004	17.0455	1.40666	3000	176	27	0	5	0	1	10.3792	0.951699	11.1187	2	672.484	1.27063e+06	124000	17.0455	2112.72	4802.1	1	1.5941	672.484	0.179799	109951	0	4802.1
2017	Fujian	2015018204	5	201501820405	7.57576	1.40666	2000	264	25	0	3	0	1	10.3792	0.951699	11.1187	1	672.484	1.27063e+06	124000	7.57576	2112.72	4802.1	1	1.5941	672.484	0.179799	109951	1	4802.1
2017	Fujian	2015018204	6	201501820406	6.86275	1.40666	3500	510	30	1	6	1	1	10.3792	0.951699	11.1187	1	672.484	1.27063e+06	124000	6.86275	2112.72	4802.1	0	1.5941	672.484	0.179799	109951	1	4802.1
2017	Fujian	2015018207	2	201501820702	16.6667	1.40666	5000	300	34	0	5	1	1	10.3792	0.951699	11.1187	1	672.484	1.27063e+06	124000	16.6667	2112.72	4802.1	1	1.5941	672.484	0.179799	109951	1	4802.1
2017	Fujian	2015018208	3	201501820803	8.33333	1.40666	2500	300	32	1	6	1	1	10.3792	0.951699	11.1187	2	672.484	1.27063e+06	124000	8.33333	2112.72	4802.1	0	1.5941	672.484	0.179799	109951	1	4802.1
2017	Fujian	2015018208	5	201501820805	8.33333	1.40666	2500	300	31	0	6	1	1	10.3792	0.951699	11.1187	2	672.484	1.27063e+06	124000	8.33333	2112.72	4802.1	0	1.5941	672.484	0.179799	109951	1	4802.1
2017	Fujian	2015018209	3	201501820903	22.7273	1.40666	6000	264	24	0	5	1	1	10.3792	0.951699	11.1187	1	672.484	1.27063e+06	124000	22.7273	2112.72	4802.1	1	1.5941	672.484	0.179799	109951	1	4802.1
2017	Fujian	2015018209	6	201501820906	22.7273	1.40666	6000	264	29	1	5	1	1	10.3792	0.951699	11.1187	1	672.484	1.27063e+06	124000	22.7273	2112.72	4802.1	1	1.5941	672.484	0.179799	109951	1	4802.1
2017	Fujian	2015018217	6	201501821706	22.2222	1.40666	4000	180	25	1	6	1	1	10.3792	0.951699	11.1187	1	672.484	1.27063e+06	124000	22.2222	2112.72	4802.1	0	1.5941	672.484	0.179799	109951	0	4802.1
2017	Fujian	2015018223	4	201501822304	96.1538	1.40666	20000	208	35	1	6	1	1	10.3792	0.951699	11.1187	2	672.484	1.27063e+06	124000	96.1538	2112.72	4802.1	1	1.5941	672.484	0.179799	109951	1	4802.1
2017	Fujian	2015018225	3	201501822503	5.55556	1.40666	2500	450	33	0	5	1	1	10.3792	0.951699	11.1187	1	672.484	1.27063e+06	124000	5.55556	2112.72	4802.1	0	1.5941	672.484	0.179799	109951	0	4802.1
2017	Fujian	2017013609	5	201701360905	13.75	1.40666	2750	200	34	0	5	1	1	10.3792	0.951699	11.1187	2	672.484	1.27063e+06	124000	13.75	2112.72	4802.1	0	1.5941	672.484	0.179799	109951	0	4802.1
2017	Fujian	2017013609	4	201701360904	13.3929	1.40666	3000	224	30	1	6	0	1	10.3792	0.951699	11.1187	2	672.484	1.27063e+06	124000	13.3929	2112.72	4802.1	0	1.5941	672.484	0.179799	109951	0	4802.1
2017	Fujian	2017013535	1	201701353501	18.1818	1.40666	2000	110	24	0	5	0	1	10.3792	0.951699	11.1187	2	672.484	1.27063e+06	124000	18.1818	2112.72	4802.1	0	1.5941	672.484	0.179799	109951	1	4802.1
2017	Fujian	2015018230	6	201501823006	13.587	1.40666	2500	184	34	1	5	0	1	10.3792	0.951699	11.1187	1	672.484	1.27063e+06	124000	13.587	2112.72	4802.1	0	1.5941	672.484	0.179799	109951	0	4802.1
2017	Fujian	2015016799	2	201501679902	45.4545	1.40666	8000	176	30	1	4	1	1	10.3792	0.951699	11.1187	2	672.484	1.27063e+06	124000	45.4545	2112.72	4802.1	1	1.5941	672.484	0.179799	109951	0	4802.1
2017	Fujian	2013012654	5	201301265405	166.667	1.40666	5000	30	32	1	6	1	1	10.3792	0.951699	11.1187	0	672.484	1.27063e+06	124000	166.667	2112.72	4802.1	0	1.5941	672.484	0.179799	109951	0	4802.1
2017	Fujian	2013012654	8	201301265408	21.875	1.40666	3500	160	30	0	2	0	1	10.3792	0.951699	11.1187	2	672.484	1.27063e+06	124000	21.875	2112.72	4802.1	1	1.5941	672.484	0.179799	109951	0	4802.1
2017	Fujian	2013012654	9	201301265409	21.875	1.40666	3500	160	28	0	2	0	1	10.3792	0.951699	11.1187	2	672.484	1.27063e+06	124000	21.875	2112.72	4802.1	1	1.5941	672.484	0.179799	109951	0	4802.1
2017	Fujian	2013012656	5	201301265605	7.69231	1.40666	2700	351	25	1	6	0	1	10.3792	0.951699	11.1187	1	672.484	1.27063e+06	124000	7.69231	2112.72	4802.1	0	1.5941	672.484	0.179799	109951	0	4802.1
2017	Fujian	2013012661	6	201301266106	12.5	1.40666	2500	200	29	1	5	1	1	10.3792	0.951699	11.1187	1	672.484	1.27063e+06	124000	12.5	2112.72	4802.1	1	1.5941	672.484	0.179799	109951	1	4802.1
2017	Fujian	2017018105	1	201701810501	24.2424	1.40666	4000	165	35	0	2	0	1	10.3792	0.951699	11.1187	2	672.484	1.27063e+06	124000	24.2424	2112.72	4802.1	1	1.5941	672.484	0.179799	109951	0	4802.1
2017	Fujian	2013012663	3	201301266303	11.1607	1.40666	2500	224	29	1	5	0	1	10.3792	0.951699	11.1187	1	672.484	1.27063e+06	124000	11.1607	2112.72	4802.1	1	1.5941	672.484	0.179799	109951	0	4802.1
2017	Fujian	2017001778	4	201700177804	13.2576	1.40666	3500	264	19	1	5	0	1	10.3792	0.951699	11.1187	2	672.484	1.27063e+06	124000	13.2576	2112.72	4802.1	1	1.5941	672.484	0.179799	109951	0	4802.1
2017	Fujian	2013012666	3	201301266603	8.33333	1.40666	2000	240	31	1	2	0	1	10.3792	0.951699	11.1187	2	672.484	1.27063e+06	124000	8.33333	2112.72	4802.1	1	1.5941	672.484	0.179799	109951	0	4802.1
2017	Fujian	2013012666	4	201301266604	8.52273	1.40666	1500	176	32	0	6	0	1	10.3792	0.951699	11.1187	2	672.484	1.27063e+06	124000	8.52273	2112.72	4802.1	0	1.5941	672.484	0.179799	109951	0	4802.1
2017	Fujian	2013012681	5	201301268105	23.1481	1.40666	5000	216	29	1	5	0	1	10.3792	0.951699	11.1187	1	672.484	1.27063e+06	124000	23.1481	2112.72	4802.1	0	1.5941	672.484	0.179799	109951	0	4802.1
2017	Fujian	2013012686	4	201301268604	19.2308	1.40666	4000	208	21	1	3	0	1	10.3792	0.951699	11.1187	1	672.484	1.27063e+06	124000	19.2308	2112.72	4802.1	0	1.5941	672.484	0.179799	109951	0	4802.1
2017	Fujian	2017018020	2	201701802002	34.0909	1.40666	6000	176	29	1	5	1	1	10.3792	0.951699	11.1187	2	672.484	1.27063e+06	124000	34.0909	2112.72	4802.1	1	1.5941	672.484	0.179799	109951	0	4802.1
2017	Fujian	2013012695	3	201301269503	22.7273	1.40666	4000	176	31	0	2	1	1	10.3792	0.951699	11.1187	2	672.484	1.27063e+06	124000	22.7273	2112.72	4802.1	1	1.5941	672.484	0.179799	109951	0	4802.1
2017	Fujian	2013012699	4	201301269904	25	1.40666	4000	160	32	0	4	1	1	10.3792	0.951699	11.1187	2	672.484	1.27063e+06	124000	25	2112.72	4802.1	1	1.5941	672.484	0.179799	109951	0	4802.1
2017	Fujian	2013012700	3	201301270003	13.4615	1.40666	2800	208	19	0	5	0	1	10.3792	0.951699	11.1187	1	672.484	1.27063e+06	124000	13.4615	2112.72	4802.1	0	1.5941	672.484	0.179799	109951	0	4802.1
2017	Fujian	2015016835	5	201501683505	23.0769	1.40666	6000	260	34	0	5	1	1	10.3792	0.951699	11.1187	2	672.484	1.27063e+06	124000	23.0769	2112.72	4802.1	1	1.5941	672.484	0.179799	109951	0	4802.1
2017	Fujian	2013012710	2	201301271002	14.4231	1.40666	3000	208	30	1	6	1	1	10.3792	0.951699	11.1187	2	672.484	1.27063e+06	124000	14.4231	2112.72	4802.1	1	1.5941	672.484	0.179799	109951	0	4802.1
2017	Fujian	2013012710	4	201301271004	14.2045	1.40666	2500	176	25	0	5	0	1	10.3792	0.951699	11.1187	2	672.484	1.27063e+06	124000	14.2045	2112.72	4802.1	1	1.5941	672.484	0.179799	109951	0	4802.1
2017	Fujian	2013012710	5	201301271005	14.5833	1.40666	3500	240	30	0	6	1	1	10.3792	0.951699	11.1187	2	672.484	1.27063e+06	124000	14.5833	2112.72	4802.1	1	1.5941	672.484	0.179799	109951	0	4802.1
2017	Fujian	2013012722	2	201301272202	9.61538	1.40666	2000	208	32	0	5	1	1	10.3792	0.951699	11.1187	0	672.484	1.27063e+06	124000	9.61538	2112.72	4802.1	1	1.5941	672.484	0.179799	109951	0	4802.1
2017	Fujian	2013012724	4	201301272404	12.5	1.40666	2400	192	22	0	6	0	1	10.3792	0.951699	11.1187	2	672.484	1.27063e+06	124000	12.5	2112.72	4802.1	0	1.5941	672.484	0.179799	109951	0	4802.1
2017	Fujian	2013012726	1	201301272601	17.0455	1.40666	3000	176	29	0	6	0	1	10.3792	0.951699	11.1187	2	672.484	1.27063e+06	124000	17.0455	2112.72	4802.1	1	1.5941	672.484	0.179799	109951	0	4802.1
2017	Fujian	2013012726	3	201301272603	12.0192	1.40666	2500	208	27	1	5	0	1	10.3792	0.951699	11.1187	1	672.484	1.27063e+06	124000	12.0192	2112.72	4802.1	0	1.5941	672.484	0.179799	109951	0	4802.1
2017	Fujian	2013012739	4	201301273904	7.5	1.40666	1603.12	213.75	17	0	5	0	1	10.3792	0.951699	11.1187	1	672.484	1.27063e+06	124000	7.5	2112.72	4802.1	0	1.5941	672.484	0.179799	109951	1	4802.1
2017	Fujian	2013012740	5	201301274005	16.8067	1.40666	2000	119	27	1	3	0	1	10.3792	0.951699	11.1187	1	672.484	1.27063e+06	124000	16.8067	2112.72	4802.1	1	1.5941	672.484	0.179799	109951	0	4802.1
2017	Fujian	2017001756	1	201700175601	100	1.40666	4000	40	32	1	3	0	0	10.3792	0.951699	11.1187	2	672.484	1.27063e+06	124000	100	2112.72	4802.1	1	1.5941	672.484	0.179799	109951	0	4802.1
2017	Fujian	2017017840	2	201701784002	28.4091	1.40666	5000	176	35	1	5	1	1	10.3792	0.951699	11.1187	2	672.484	1.27063e+06	124000	28.4091	2112.72	4802.1	1	1.5941	672.484	0.179799	109951	1	4802.1
2017	Fujian	2017017840	1	201701784001	19.8864	1.40666	3500	176	34	0	5	1	1	10.3792	0.951699	11.1187	2	672.484	1.27063e+06	124000	19.8864	2112.72	4802.1	1	1.5941	672.484	0.179799	109951	1	4802.1
2017	Fujian	2013012745	4	201301274504	15.3846	1.40666	4000	260	33	0	6	1	1	10.3792	0.951699	11.1187	1	672.484	1.27063e+06	124000	15.3846	2112.72	4802.1	0	1.5941	672.484	0.179799	109951	0	4802.1
2017	Fujian	2013012747	4	201301274704	23.6705	1.40666	4166	176	33	0	6	1	1	10.3792	0.951699	11.1187	1	672.484	1.27063e+06	124000	23.6705	2112.72	4802.1	1	1.5941	672.484	0.179799	109951	0	4802.1
2017	Fujian	2013012750	2	201301275002	37.037	1.40666	8000	216	33	1	5	1	1	10.3792	0.951699	11.1187	2	672.484	1.27063e+06	124000	37.037	2112.72	4802.1	0	1.5941	672.484	0.179799	109951	0	4802.1
2017	Fujian	2013012750	3	201301275003	38.4615	1.40666	8000	208	33	0	5	1	1	10.3792	0.951699	11.1187	2	672.484	1.27063e+06	124000	38.4615	2112.72	4802.1	0	1.5941	672.484	0.179799	109951	0	4802.1
2017	Fujian	2013012754	4	201301275404	51.9481	1.40666	8000	154	32	1	2	1	1	10.3792	0.951699	11.1187	2	672.484	1.27063e+06	124000	51.9481	2112.72	4802.1	1	1.5941	672.484	0.179799	109951	0	4802.1
2017	Fujian	2013012754	5	201301275405	32.4675	1.40666	5000	154	30	0	2	1	1	10.3792	0.951699	11.1187	2	672.484	1.27063e+06	124000	32.4675	2112.72	4802.1	1	1.5941	672.484	0.179799	109951	0	4802.1
2017	Fujian	2013012755	4	201301275504	10.7759	1.40666	2500	232	30	1	5	0	1	10.3792	0.951699	11.1187	1	672.484	1.27063e+06	124000	10.7759	2112.72	4802.1	1	1.5941	672.484	0.179799	109951	0	4802.1
2017	Fujian	2013012755	5	201301275505	14.7222	1.40666	5300	360	32	0	5	1	1	10.3792	0.951699	11.1187	1	672.484	1.27063e+06	124000	14.7222	2112.72	4802.1	1	1.5941	672.484	0.179799	109951	0	4802.1
2017	Fujian	2013012756	3	201301275603	19.2308	1.40666	4000	208	30	1	6	1	1	10.3792	0.951699	11.1187	1	672.484	1.27063e+06	124000	19.2308	2112.72	4802.1	1	1.5941	672.484	0.179799	109951	0	4802.1
2017	Fujian	2013012756	4	201301275604	9.61538	1.40666	2000	208	29	0	5	1	1	10.3792	0.951699	11.1187	2	672.484	1.27063e+06	124000	9.61538	2112.72	4802.1	1	1.5941	672.484	0.179799	109951	0	4802.1
2017	Fujian	2013012762	4	201301276204	28.4091	1.40666	5000	176	35	0	5	1	1	10.3792	0.951699	11.1187	2	672.484	1.27063e+06	124000	28.4091	2112.72	4802.1	1	1.5941	672.484	0.179799	109951	0	4802.1
2017	Fujian	2013012766	3	201301276603	19.2308	1.40666	4000	208	19	1	5	0	1	10.3792	0.951699	11.1187	2	672.484	1.27063e+06	124000	19.2308	2112.72	4802.1	1	1.5941	672.484	0.179799	109951	1	4802.1
2017	Fujian	2013012799	1	201301279901	28.4091	1.40666	5000	176	24	0	6	0	1	10.3792	0.951699	11.1187	2	672.484	1.27063e+06	124000	28.4091	2112.72	4802.1	0	1.5941	672.484	0.179799	109951	0	4802.1
2017	Fujian	2013012815	3	201301281503	16.8269	1.40666	3500	208	30	1	5	0	1	10.3792	0.951699	11.1187	1	672.484	1.27063e+06	124000	16.8269	2112.72	4802.1	0	1.5941	672.484	0.179799	109951	0	4802.1
2017	Fujian	2013012815	4	201301281504	13.3929	1.40666	3000	224	29	1	5	0	1	10.3792	0.951699	11.1187	1	672.484	1.27063e+06	124000	13.3929	2112.72	4802.1	1	1.5941	672.484	0.179799	109951	0	4802.1
2017	Fujian	2013012821	3	201301282103	12.5	1.40666	2700	216	29	1	6	1	1	10.3792	0.951699	11.1187	2	672.484	1.27063e+06	124000	12.5	2112.72	4802.1	0	1.5941	672.484	0.179799	109951	0	4802.1
2017	Fujian	2013012821	5	201301282105	12.5	1.40666	2700	216	29	0	3	1	1	10.3792	0.951699	11.1187	2	672.484	1.27063e+06	124000	12.5	2112.72	4802.1	1	1.5941	672.484	0.179799	109951	0	4802.1
2017	Fujian	2013012823	3	201301282303	14.2045	1.40666	2500	176	33	1	5	1	1	10.3792	0.951699	11.1187	2	672.484	1.27063e+06	124000	14.2045	2112.72	4802.1	0	1.5941	672.484	0.179799	109951	0	4802.1
2017	Fujian	2015016909	2	201501690902	90.9091	1.40666	20000	220	32	1	5	1	1	10.3792	0.951699	11.1187	2	672.484	1.27063e+06	124000	90.9091	2112.72	4802.1	1	1.5941	672.484	0.179799	109951	0	4802.1
2017	Fujian	2015016911	3	201501691103	45.4545	1.40666	7000	154	24	0	3	0	1	10.3792	0.951699	11.1187	2	672.484	1.27063e+06	124000	45.4545	2112.72	4802.1	1	1.5941	672.484	0.179799	109951	0	4802.1
2017	Fujian	2013012840	3	201301284003	9.25926	1.40666	2500	270	31	0	5	1	1	10.3792	0.951699	11.1187	1	672.484	1.27063e+06	124000	9.25926	2112.72	4802.1	0	1.5941	672.484	0.179799	109951	0	4802.1
2017	Fujian	2013012848	3	201301284803	20.8333	1.40666	3500	168	30	1	6	0	1	10.3792	0.951699	11.1187	1	672.484	1.27063e+06	124000	20.8333	2112.72	4802.1	0	1.5941	672.484	0.179799	109951	0	4802.1
2017	Fujian	2015016920	3	201501692003	12.0192	1.40666	2500	208	33	0	5	1	1	10.3792	0.951699	11.1187	3	672.484	1.27063e+06	124000	12.0192	2112.72	4802.1	1	1.5941	672.484	0.179799	109951	0	4802.1
2017	Fujian	2015016920	4	201501692004	14.2045	1.40666	2500	176	34	1	5	1	1	10.3792	0.951699	11.1187	2	672.484	1.27063e+06	124000	14.2045	2112.72	4802.1	1	1.5941	672.484	0.179799	109951	0	4802.1
2017	Fujian	2015016920	6	201501692006	22.7273	1.40666	4000	176	30	0	5	0	1	10.3792	0.951699	11.1187	2	672.484	1.27063e+06	124000	22.7273	2112.72	4802.1	1	1.5941	672.484	0.179799	109951	0	4802.1
2017	Fujian	2013012852	6	201301285206	9.61538	1.40666	2500	260	31	0	5	1	1	10.3792	0.951699	11.1187	0	672.484	1.27063e+06	124000	9.61538	2112.72	4802.1	0	1.5941	672.484	0.179799	109951	0	4802.1
2017	Fujian	2013012857	2	201301285702	17.0455	1.40666	3000	176	29	1	3	0	1	10.3792	0.951699	11.1187	2	672.484	1.27063e+06	124000	17.0455	2112.72	4802.1	1	1.5941	672.484	0.179799	109951	1	4802.1
2017	Fujian	2013012857	3	201301285703	11.1607	1.40666	2500	224	23	1	2	0	1	10.3792	0.951699	11.1187	2	672.484	1.27063e+06	124000	11.1607	2112.72	4802.1	1	1.5941	672.484	0.179799	109951	1	4802.1
2017	Fujian	2013012870	1	201301287001	13.3929	1.40666	3000	224	35	0	6	1	1	10.3792	0.951699	11.1187	1	672.484	1.27063e+06	124000	13.3929	2112.72	4802.1	1	1.5941	672.484	0.179799	109951	0	4802.1
2017	Fujian	2015016933	3	201501693303	19.8864	1.40666	3500	176	25	0	2	0	1	10.3792	0.951699	11.1187	2	672.484	1.27063e+06	124000	19.8864	2112.72	4802.1	1	1.5941	672.484	0.179799	109951	0	4802.1
2017	Fujian	2013012877	3	201301287703	13.3333	1.40666	4000	300	27	1	5	0	1	10.3792	0.951699	11.1187	1	672.484	1.27063e+06	124000	13.3333	2112.72	4802.1	0	1.5941	672.484	0.179799	109951	0	4802.1
2017	Fujian	2013012881	4	201301288104	17.0455	1.40666	3000	176	28	0	5	0	1	10.3792	0.951699	11.1187	2	672.484	1.27063e+06	124000	17.0455	2112.72	4802.1	1	1.5941	672.484	0.179799	109951	0	4802.1
2017	Fujian	2013012881	5	201301288105	17.0455	1.40666	3000	176	26	0	5	1	1	10.3792	0.951699	11.1187	1	672.484	1.27063e+06	124000	17.0455	2112.72	4802.1	1	1.5941	672.484	0.179799	109951	0	4802.1
2017	Fujian	2013012886	1	201301288601	16.8269	1.40666	3500	208	34	1	5	1	1	10.3792	0.951699	11.1187	1	672.484	1.27063e+06	124000	16.8269	2112.72	4802.1	0	1.5941	672.484	0.179799	109951	0	4802.1
2017	Fujian	2013012886	6	201301288606	18.2292	1.40666	3500	192	30	0	2	1	1	10.3792	0.951699	11.1187	2	672.484	1.27063e+06	124000	18.2292	2112.72	4802.1	1	1.5941	672.484	0.179799	109951	0	4802.1
2017	Fujian	2013012897	3	201301289703	14.2857	1.40666	3600	252	25	0	3	0	1	10.3792	0.951699	11.1187	2	672.484	1.27063e+06	124000	14.2857	2112.72	4802.1	1	1.5941	672.484	0.179799	109951	1	4802.1
2017	Fujian	2013012899	3	201301289903	16.5	1.40666	3300	200	29	1	4	0	1	10.3792	0.951699	11.1187	2	672.484	1.27063e+06	124000	16.5	2112.72	4802.1	1	1.5941	672.484	0.179799	109951	0	4802.1
2017	Fujian	2017001642	4	201700164204	12.5	1.40666	3000	240	33	0	6	1	1	10.3792	0.951699	11.1187	1	672.484	1.27063e+06	124000	12.5	2112.72	4802.1	0	1.5941	672.484	0.179799	109951	0	4802.1
2017	Fujian	2013012921	6	201301292106	11.9048	1.40666	3000	252	30	1	6	0	1	10.3792	0.951699	11.1187	1	672.484	1.27063e+06	124000	11.9048	2112.72	4802.1	1	1.5941	672.484	0.179799	109951	1	4802.1
2017	Fujian	2013012927	4	201301292704	15.8654	1.40666	3300	208	25	0	6	0	1	10.3792	0.951699	11.1187	2	672.484	1.27063e+06	124000	15.8654	2112.72	4802.1	1	1.5941	672.484	0.179799	109951	0	4802.1
2017	Fujian	2015016935	4	201501693504	17.0455	1.40666	3000	176	26	0	5	0	1	10.3792	0.951699	11.1187	2	672.484	1.27063e+06	124000	17.0455	2112.72	4802.1	1	1.5941	672.484	0.179799	109951	1	4802.1
2017	Fujian	2013012957	3	201301295703	10.3704	1.40666	2800	270	24	1	6	0	1	10.3792	0.951699	11.1187	1	672.484	1.27063e+06	124000	10.3704	2112.72	4802.1	0	1.5941	672.484	0.179799	109951	0	4802.1
2017	Fujian	2013012973	3	201301297303	14.2045	1.40666	2500	176	27	1	3	0	1	10.3792	0.951699	11.1187	2	672.484	1.27063e+06	124000	14.2045	2112.72	4802.1	1	1.5941	672.484	0.179799	109951	0	4802.1
2017	Fujian	2013012979	4	201301297904	13.3929	1.40666	3000	224	34	0	5	1	1	10.3792	0.951699	11.1187	2	672.484	1.27063e+06	124000	13.3929	2112.72	4802.1	0	1.5941	672.484	0.179799	109951	0	4802.1
2017	Fujian	2013012982	1	201301298201	11.3636	1.40666	2000	176	34	1	3	0	1	10.3792	0.951699	11.1187	2	672.484	1.27063e+06	124000	11.3636	2112.72	4802.1	1	1.5941	672.484	0.179799	109951	0	4802.1
2017	Fujian	2013012999	3	201301299903	27.7778	1.40666	6000	216	35	1	5	1	1	10.3792	0.951699	11.1187	2	672.484	1.27063e+06	124000	27.7778	2112.72	4802.1	0	1.5941	672.484	0.179799	109951	0	4802.1
2017	Fujian	2013012999	4	201301299904	14.8148	1.40666	3200	216	35	0	5	1	1	10.3792	0.951699	11.1187	1	672.484	1.27063e+06	124000	14.8148	2112.72	4802.1	0	1.5941	672.484	0.179799	109951	0	4802.1
2017	Fujian	2013013010	1	201301301001	42.6136	1.40666	7500	176	29	1	5	1	1	10.3792	0.951699	11.1187	2	672.484	1.27063e+06	124000	42.6136	2112.72	4802.1	1	1.5941	672.484	0.179799	109951	1	4802.1
2017	Fujian	2015016940	2	201501694002	28.4091	1.40666	5000	176	35	1	5	1	1	10.3792	0.951699	11.1187	2	672.484	1.27063e+06	124000	28.4091	2112.72	4802.1	1	1.5941	672.484	0.179799	109951	1	4802.1
2017	Fujian	2013013010	2	201301301002	30.303	1.40666	5000	165	30	0	2	1	1	10.3792	0.951699	11.1187	2	672.484	1.27063e+06	124000	30.303	2112.72	4802.1	1	1.5941	672.484	0.179799	109951	1	4802.1
2017	Fujian	2013013010	5	201301301005	24.0385	1.40666	5000	208	35	0	5	1	1	10.3792	0.951699	11.1187	2	672.484	1.27063e+06	124000	24.0385	2112.72	4802.1	1	1.5941	672.484	0.179799	109951	1	4802.1
2017	Fujian	2013013021	3	201301302103	14.4231	1.40666	4500	312	25	1	5	0	1	10.3792	0.951699	11.1187	2	672.484	1.27063e+06	124000	14.4231	2112.72	4802.1	1	1.5941	672.484	0.179799	109951	0	4802.1
2017	Fujian	2013013036	4	201301303604	11.3636	1.40666	2000	176	28	0	3	1	1	10.3792	0.951699	11.1187	2	672.484	1.27063e+06	124000	11.3636	2112.72	4802.1	1	1.5941	672.484	0.179799	109951	0	4802.1
2017	Fujian	2013013036	5	201301303605	19.2308	1.40666	4000	208	28	1	5	1	1	10.3792	0.951699	11.1187	2	672.484	1.27063e+06	124000	19.2308	2112.72	4802.1	1	1.5941	672.484	0.179799	109951	0	4802.1
2017	Fujian	2013013036	6	201301303606	14.4231	1.40666	3000	208	28	0	6	1	1	10.3792	0.951699	11.1187	2	672.484	1.27063e+06	124000	14.4231	2112.72	4802.1	1	1.5941	672.484	0.179799	109951	0	4802.1
2017	Fujian	2013013041	4	201301304104	5.20625	1.40666	833	160	34	1	5	1	1	10.3792	0.951699	11.1187	2	672.484	1.27063e+06	124000	5.20625	2112.72	4802.1	1	1.5941	672.484	0.179799	109951	0	4802.1
2017	Fujian	2013013044	3	201301304403	15.625	1.40666	3500	224	30	1	5	1	1	10.3792	0.951699	11.1187	1	672.484	1.27063e+06	124000	15.625	2112.72	4802.1	1	1.5941	672.484	0.179799	109951	0	4802.1
2017	Fujian	2013013051	2	201301305102	14.5833	1.40666	3500	240	32	1	2	1	1	10.3792	0.951699	11.1187	2	672.484	1.27063e+06	124000	14.5833	2112.72	4802.1	0	1.5941	672.484	0.179799	109951	0	4802.1
2017	Fujian	2013013060	3	201301306003	6	1.40666	1200	200	22	0	2	0	1	10.3792	0.951699	11.1187	2	672.484	1.27063e+06	124000	6	2112.72	4802.1	1	1.5941	672.484	0.179799	109951	0	4802.1
2017	Fujian	2013013075	3	201301307503	14.4231	1.40666	3000	208	28	1	3	0	1	10.3792	0.951699	11.1187	1	672.484	1.27063e+06	124000	14.4231	2112.72	4802.1	1	1.5941	672.484	0.179799	109951	0	4802.1
2017	Fujian	2013013078	2	201301307802	6.25	1.40666	1500	240	34	0	5	1	1	10.3792	0.951699	11.1187	0	672.484	1.27063e+06	124000	6.25	2112.72	4802.1	0	1.5941	672.484	0.179799	109951	0	4802.1
2017	Fujian	2013013082	2	201301308202	20.8333	1.40666	5000	240	34	1	2	1	1	10.3792	0.951699	11.1187	1	672.484	1.27063e+06	124000	20.8333	2112.72	4802.1	1	1.5941	672.484	0.179799	109951	0	4802.1
2017	Fujian	2013013085	6	201301308506	18.1818	1.40666	3200	176	28	0	5	1	1	10.3792	0.951699	11.1187	2	672.484	1.27063e+06	124000	18.1818	2112.72	4802.1	1	1.5941	672.484	0.179799	109951	1	4802.1
2017	Fujian	2013013091	1	201301309101	19.5652	1.40666	3600	184	30	1	2	0	1	10.3792	0.951699	11.1187	2	672.484	1.27063e+06	124000	19.5652	2112.72	4802.1	1	1.5941	672.484	0.179799	109951	0	4802.1
2017	Fujian	2013013096	1	201301309601	25	1.40666	4400	176	28	1	6	1	1	10.3792	0.951699	11.1187	2	672.484	1.27063e+06	124000	25	2112.72	4802.1	1	1.5941	672.484	0.179799	109951	0	4802.1
2017	Fujian	2013013096	5	201301309605	11.3636	1.40666	2000	176	27	0	5	1	1	10.3792	0.951699	11.1187	2	672.484	1.27063e+06	124000	11.3636	2112.72	4802.1	1	1.5941	672.484	0.179799	109951	0	4802.1
2017	Fujian	2013013098	5	201301309805	16.8269	1.40666	3500	208	29	0	5	1	1	10.3792	0.951699	11.1187	1	672.484	1.27063e+06	124000	16.8269	2112.72	4802.1	1	1.5941	672.484	0.179799	109951	0	4802.1
2017	Fujian	2013013099	6	201301309906	11.1607	1.40666	2500	224	23	0	5	0	1	10.3792	0.951699	11.1187	2	672.484	1.27063e+06	124000	11.1607	2112.72	4802.1	1	1.5941	672.484	0.179799	109951	0	4802.1
2017	Fujian	2017016893	2	201701689302	8.88889	1.40666	2000	225	34	1	5	0	1	10.3792	0.951699	11.1187	0	672.484	1.27063e+06	124000	8.88889	2112.72	4802.1	0	1.5941	672.484	0.179799	109951	0	4802.1
2017	Gansu	2013026947	6	201302694706	2.08333	1.32016	1000	480	19	1	5	0	1	8.9173	1.57638	11.0568	0	259.217	725924	425800	2.08333	1164.37	1851.03	1	1.6045	259.217	0.171694	60848	0	1851.03
2017	Gansu	2017017444	3	201701744403	24.4318	1.32016	4300	176	27	0	3	0	1	8.9173	1.57638	11.0568	2	259.217	725924	425800	24.4318	1164.37	1851.03	0	1.6045	259.217	0.171694	60848	0	1851.03
2017	Gansu	2017003496	2	201700349602	87.5	1.32016	3500	40	27	1	3	0	1	8.9173	1.57638	11.0568	2	259.217	725924	425800	87.5	1164.37	1851.03	1	1.6045	259.217	0.171694	60848	0	1851.03
2017	Gansu	2013026791	4	201302679104	12.963	1.32016	3500	270	17	1	5	0	1	8.9173	1.57638	11.0568	1	259.217	725924	425800	12.963	1164.37	1851.03	0	1.6045	259.217	0.171694	60848	0	1851.03
2017	Gansu	2013026801	4	201302680104	8.48214	1.32016	1900	224	29	0	6	1	1	8.9173	1.57638	11.0568	1	259.217	725924	425800	8.48214	1164.37	1851.03	0	1.6045	259.217	0.171694	60848	0	1851.03
2017	Gansu	2013026244	3	201302624403	9.61538	1.32016	3000	312	27	1	5	0	1	8.9173	1.57638	11.0568	2	259.217	725924	425800	9.61538	1164.37	1851.03	1	1.6045	259.217	0.171694	60848	0	1851.03
2017	Gansu	2013026953	6	201302695306	8.33333	1.32016	3000	360	27	1	6	1	1	8.9173	1.57638	11.0568	0	259.217	725924	425800	8.33333	1164.37	1851.03	0	1.6045	259.217	0.171694	60848	0	1851.03
2017	Gansu	2013026953	7	201302695307	8.33333	1.32016	3000	360	30	1	6	1	1	8.9173	1.57638	11.0568	0	259.217	725924	425800	8.33333	1164.37	1851.03	0	1.6045	259.217	0.171694	60848	0	1851.03
2017	Gansu	2013026239	2	201302623902	11.1607	1.32016	2500	224	30	0	5	0	1	8.9173	1.57638	11.0568	2	259.217	725924	425800	11.1607	1164.37	1851.03	1	1.6045	259.217	0.171694	60848	1	1851.03
2017	Gansu	2013026238	2	201302623802	16.6667	1.32016	5000	300	35	0	5	1	1	8.9173	1.57638	11.0568	2	259.217	725924	425800	16.6667	1164.37	1851.03	0	1.6045	259.217	0.171694	60848	0	1851.03
2017	Gansu	2017013872	2	201701387202	28.8462	1.32016	7500	260	34	0	5	1	1	8.9173	1.57638	11.0568	1	259.217	725924	425800	28.8462	1164.37	1851.03	0	1.6045	259.217	0.171694	60848	0	1851.03
2017	Gansu	2013026795	4	201302679504	10	1.32016	2400	240	25	1	2	0	1	8.9173	1.57638	11.0568	2	259.217	725924	425800	10	1164.37	1851.03	1	1.6045	259.217	0.171694	60848	0	1851.03
2017	Gansu	2013026970	2	201302697002	4.44444	1.32016	1200	270	31	0	6	1	0	8.9173	1.57638	11.0568	0	259.217	725924	425800	4.44444	1164.37	1851.03	0	1.6045	259.217	0.171694	60848	1	1851.03
2017	Gansu	2013026235	4	201302623504	15.3846	1.32016	4000	260	32	1	5	1	1	8.9173	1.57638	11.0568	2	259.217	725924	425800	15.3846	1164.37	1851.03	0	1.6045	259.217	0.171694	60848	0	1851.03
2017	Gansu	2017016442	4	201701644204	1.21212	1.32016	400	330	19	1	5	0	1	8.9173	1.57638	11.0568	1	259.217	725924	425800	1.21212	1164.37	1851.03	0	1.6045	259.217	0.171694	60848	0	1851.03
2017	Gansu	2013026203	3	201302620303	17.3077	1.32016	4500	260	32	1	5	0	1	8.9173	1.57638	11.0568	2	259.217	725924	425800	17.3077	1164.37	1851.03	1	1.6045	259.217	0.171694	60848	0	1851.03
2017	Gansu	2013026802	3	201302680203	12.0192	1.32016	2500	208	19	1	3	0	1	8.9173	1.57638	11.0568	2	259.217	725924	425800	12.0192	1164.37	1851.03	1	1.6045	259.217	0.171694	60848	0	1851.03
2017	Gansu	2013026966	4	201302696604	10.8696	1.32016	2500	230	28	1	5	1	1	8.9173	1.57638	11.0568	0	259.217	725924	425800	10.8696	1164.37	1851.03	0	1.6045	259.217	0.171694	60848	0	1851.03
2017	Gansu	201108328	4	20110832804	36.9318	1.32016	6500	176	26	1	4	0	1	8.9173	1.57638	11.0568	2	259.217	725924	425800	36.9318	1164.37	1851.03	1	1.6045	259.217	0.171694	60848	0	1851.03
2017	Gansu	2013026808	3	201302680803	13.3929	1.32016	3000	224	27	0	5	0	1	8.9173	1.57638	11.0568	2	259.217	725924	425800	13.3929	1164.37	1851.03	1	1.6045	259.217	0.171694	60848	0	1851.03
2017	Gansu	2013026374	4	201302637404	28.4091	1.32016	5000	176	31	0	5	1	1	8.9173	1.57638	11.0568	2	259.217	725924	425800	28.4091	1164.37	1851.03	1	1.6045	259.217	0.171694	60848	0	1851.03
2017	Gansu	201108329	4	20110832904	15.625	1.32016	3000	192	23	0	2	0	1	8.9173	1.57638	11.0568	1	259.217	725924	425800	15.625	1164.37	1851.03	0	1.6045	259.217	0.171694	60848	0	1851.03
2017	Gansu	201108329	5	20110832905	15.625	1.32016	3000	192	21	0	2	0	1	8.9173	1.57638	11.0568	2	259.217	725924	425800	15.625	1164.37	1851.03	0	1.6045	259.217	0.171694	60848	0	1851.03
2017	Gansu	201108331	5	20110833105	12.5	1.32016	3000	240	26	1	2	0	1	8.9173	1.57638	11.0568	2	259.217	725924	425800	12.5	1164.37	1851.03	1	1.6045	259.217	0.171694	60848	0	1851.03
2017	Gansu	201108333	4	20110833304	10	1.32016	3000	300	26	0	6	0	1	8.9173	1.57638	11.0568	2	259.217	725924	425800	10	1164.37	1851.03	1	1.6045	259.217	0.171694	60848	0	1851.03
2017	Gansu	2013026374	3	201302637403	39.7727	1.32016	7000	176	32	1	5	1	1	8.9173	1.57638	11.0568	2	259.217	725924	425800	39.7727	1164.37	1851.03	1	1.6045	259.217	0.171694	60848	0	1851.03
2017	Gansu	201108334	4	20110833404	21.875	1.32016	3500	160	29	1	2	1	1	8.9173	1.57638	11.0568	2	259.217	725924	425800	21.875	1164.37	1851.03	1	1.6045	259.217	0.171694	60848	0	1851.03
2017	Gansu	201108334	5	20110833405	17.5	1.32016	2800	160	29	0	2	1	1	8.9173	1.57638	11.0568	1	259.217	725924	425800	17.5	1164.37	1851.03	1	1.6045	259.217	0.171694	60848	0	1851.03
2017	Gansu	201108334	6	20110833406	17.5	1.32016	2800	160	29	1	2	1	1	8.9173	1.57638	11.0568	1	259.217	725924	425800	17.5	1164.37	1851.03	1	1.6045	259.217	0.171694	60848	0	1851.03
2017	Gansu	2013026923	3	201302692303	5.55556	1.32016	2000	360	33	1	6	1	1	8.9173	1.57638	11.0568	0	259.217	725924	425800	5.55556	1164.37	1851.03	0	1.6045	259.217	0.171694	60848	0	1851.03
2017	Gansu	2013026922	5	201302692205	4.91071	1.32016	1100	224	23	0	5	0	1	8.9173	1.57638	11.0568	1	259.217	725924	425800	4.91071	1164.37	1851.03	1	1.6045	259.217	0.171694	60848	1	1851.03
2017	Gansu	2013026269	3	201302626903	8.33333	1.32016	3000	360	23	1	6	0	1	8.9173	1.57638	11.0568	2	259.217	725924	425800	8.33333	1164.37	1851.03	0	1.6045	259.217	0.171694	60848	1	1851.03
2017	Gansu	2017010992	3	201701099203	10.4	1.32016	2600	250	26	1	6	1	0	8.9173	1.57638	11.0568	1	259.217	725924	425800	10.4	1164.37	1851.03	0	1.6045	259.217	0.171694	60848	1	1851.03
2017	Gansu	2017010466	3	201701046603	6.66667	1.32016	2000	300	23	0	6	0	1	8.9173	1.57638	11.0568	1	259.217	725924	425800	6.66667	1164.37	1851.03	0	1.6045	259.217	0.171694	60848	0	1851.03
2017	Gansu	2013026270	3	201302627003	12	1.32016	3000	250	28	0	5	0	1	8.9173	1.57638	11.0568	2	259.217	725924	425800	12	1164.37	1851.03	1	1.6045	259.217	0.171694	60848	1	1851.03
2017	Gansu	2017018474	1	201701847401	17.0455	1.32016	3000	176	30	0	3	1	1	8.9173	1.57638	11.0568	2	259.217	725924	425800	17.0455	1164.37	1851.03	0	1.6045	259.217	0.171694	60848	0	1851.03
2017	Gansu	2017018474	2	201701847402	21.0227	1.32016	3700	176	31	1	3	1	1	8.9173	1.57638	11.0568	2	259.217	725924	425800	21.0227	1164.37	1851.03	0	1.6045	259.217	0.171694	60848	0	1851.03
2017	Gansu	2017018510	4	201701851004	7.40741	1.32016	1600	216	27	0	5	0	1	8.9173	1.57638	11.0568	2	259.217	725924	425800	7.40741	1164.37	1851.03	1	1.6045	259.217	0.171694	60848	0	1851.03
2017	Gansu	2017018510	5	201701851005	8.65385	1.32016	1800	208	26	0	5	0	1	8.9173	1.57638	11.0568	2	259.217	725924	425800	8.65385	1164.37	1851.03	0	1.6045	259.217	0.171694	60848	0	1851.03
2017	Gansu	2013026270	4	201302627004	12.5	1.32016	2500	200	21	1	6	0	1	8.9173	1.57638	11.0568	2	259.217	725924	425800	12.5	1164.37	1851.03	1	1.6045	259.217	0.171694	60848	1	1851.03
2017	Gansu	2013026920	3	201302692003	4.16667	1.32016	2000	480	22	1	6	1	1	8.9173	1.57638	11.0568	1	259.217	725924	425800	4.16667	1164.37	1851.03	1	1.6045	259.217	0.171694	60848	0	1851.03
2017	Gansu	2013026282	2	201302628202	46.6667	1.32016	3500	75	34	0	5	1	1	8.9173	1.57638	11.0568	0	259.217	725924	425800	46.6667	1164.37	1851.03	1	1.6045	259.217	0.171694	60848	1	1851.03
2017	Gansu	2013026282	5	201302628205	5.29101	1.32016	2000	378	18	0	5	0	1	8.9173	1.57638	11.0568	1	259.217	725924	425800	5.29101	1164.37	1851.03	0	1.6045	259.217	0.171694	60848	1	1851.03
2017	Gansu	2013026283	3	201302628303	6.94444	1.32016	2500	360	18	0	6	0	1	8.9173	1.57638	11.0568	1	259.217	725924	425800	6.94444	1164.37	1851.03	0	1.6045	259.217	0.171694	60848	0	1851.03
2017	Gansu	2013026935	7	201302693507	10	1.32016	2500	250	23	1	5	1	1	8.9173	1.57638	11.0568	1	259.217	725924	425800	10	1164.37	1851.03	0	1.6045	259.217	0.171694	60848	0	1851.03
2017	Gansu	2013026909	3	201302690903	3.57143	1.32016	1500	420	18	1	6	0	1	8.9173	1.57638	11.0568	1	259.217	725924	425800	3.57143	1164.37	1851.03	0	1.6045	259.217	0.171694	60848	0	1851.03
2017	Gansu	2013026970	9	201302697009	15	1.32016	2700	180	26	0	3	1	1	8.9173	1.57638	11.0568	2	259.217	725924	425800	15	1164.37	1851.03	1	1.6045	259.217	0.171694	60848	1	1851.03
2017	Gansu	2013026970	8	201302697008	11.1111	1.32016	2000	180	26	1	3	1	1	8.9173	1.57638	11.0568	2	259.217	725924	425800	11.1111	1164.37	1851.03	0	1.6045	259.217	0.171694	60848	1	1851.03
2017	Gansu	2013026968	4	201302696804	16.3043	1.32016	3000	184	25	1	5	1	1	8.9173	1.57638	11.0568	0	259.217	725924	425800	16.3043	1164.37	1851.03	0	1.6045	259.217	0.171694	60848	0	1851.03
2017	Gansu	2013026970	7	201302697007	28.125	1.32016	4500	160	28	1	3	0	1	8.9173	1.57638	11.0568	2	259.217	725924	425800	28.125	1164.37	1851.03	1	1.6045	259.217	0.171694	60848	1	1851.03
2017	Gansu	2013026989	5	201302698905	15	1.32016	4500	300	26	1	6	1	1	8.9173	1.57638	11.0568	1	259.217	725924	425800	15	1164.37	1851.03	0	1.6045	259.217	0.171694	60848	0	1851.03
2017	Gansu	2013026951	9	201302695109	10	1.32016	3000	300	30	1	6	1	1	8.9173	1.57638	11.0568	0	259.217	725924	425800	10	1164.37	1851.03	0	1.6045	259.217	0.171694	60848	0	1851.03
2017	Gansu	2013026981	6	201302698106	10	1.32016	2000	200	29	1	6	1	1	8.9173	1.57638	11.0568	1	259.217	725924	425800	10	1164.37	1851.03	0	1.6045	259.217	0.171694	60848	0	1851.03
2017	Gansu	2013026807	4	201302680704	16.6667	1.32016	3500	210	30	0	5	0	1	8.9173	1.57638	11.0568	2	259.217	725924	425800	16.6667	1164.37	1851.03	1	1.6045	259.217	0.171694	60848	0	1851.03
2017	Gansu	2013026328	3	201302632803	15.3846	1.32016	4000	260	31	1	2	1	1	8.9173	1.57638	11.0568	2	259.217	725924	425800	15.3846	1164.37	1851.03	1	1.6045	259.217	0.171694	60848	0	1851.03
2017	Gansu	2013026328	4	201302632804	9.61538	1.32016	2000	208	32	0	6	1	1	8.9173	1.57638	11.0568	2	259.217	725924	425800	9.61538	1164.37	1851.03	0	1.6045	259.217	0.171694	60848	0	1851.03
2017	Gansu	2013026944	3	201302694403	5.55556	1.32016	2000	360	24	1	6	1	0	8.9173	1.57638	11.0568	0	259.217	725924	425800	5.55556	1164.37	1851.03	0	1.6045	259.217	0.171694	60848	0	1851.03
2017	Gansu	2013026944	1	201302694401	5.55556	1.32016	2000	360	29	1	6	1	1	8.9173	1.57638	11.0568	0	259.217	725924	425800	5.55556	1164.37	1851.03	0	1.6045	259.217	0.171694	60848	0	1851.03
2017	Gansu	2013026958	3	201302695803	29.1667	1.32016	3500	120	24	1	6	0	1	8.9173	1.57638	11.0568	0	259.217	725924	425800	29.1667	1164.37	1851.03	1	1.6045	259.217	0.171694	60848	0	1851.03
2017	Gansu	2017014438	2	201701443802	8.33333	1.32016	2500	300	29	1	5	1	1	8.9173	1.57638	11.0568	1	259.217	725924	425800	8.33333	1164.37	1851.03	0	1.6045	259.217	0.171694	60848	0	1851.03
2017	Gansu	2013026341	1	201302634101	22.7273	1.32016	4000	176	32	1	2	1	1	8.9173	1.57638	11.0568	2	259.217	725924	425800	22.7273	1164.37	1851.03	1	1.6045	259.217	0.171694	60848	0	1851.03
2017	Gansu	2013026341	2	201302634102	12.963	1.32016	3500	270	33	0	6	1	1	8.9173	1.57638	11.0568	1	259.217	725924	425800	12.963	1164.37	1851.03	0	1.6045	259.217	0.171694	60848	0	1851.03
2017	Gansu	2013026342	2	201302634202	11.3636	1.32016	2000	176	29	1	2	0	1	8.9173	1.57638	11.0568	2	259.217	725924	425800	11.3636	1164.37	1851.03	1	1.6045	259.217	0.171694	60848	0	1851.03
2017	Gansu	2013026951	8	201302695108	10	1.32016	3000	300	29	1	6	1	1	8.9173	1.57638	11.0568	0	259.217	725924	425800	10	1164.37	1851.03	0	1.6045	259.217	0.171694	60848	0	1851.03
2017	Gansu	2013026951	4	201302695104	6.66667	1.32016	2000	300	29	0	6	1	0	8.9173	1.57638	11.0568	0	259.217	725924	425800	6.66667	1164.37	1851.03	0	1.6045	259.217	0.171694	60848	0	1851.03
2017	Gansu	2013026951	3	201302695103	6.66667	1.32016	2000	300	30	0	6	1	1	8.9173	1.57638	11.0568	0	259.217	725924	425800	6.66667	1164.37	1851.03	0	1.6045	259.217	0.171694	60848	0	1851.03
2017	Gansu	2013026212	4	201302621204	11.5385	1.32016	3000	260	30	1	6	0	1	8.9173	1.57638	11.0568	2	259.217	725924	425800	11.5385	1164.37	1851.03	1	1.6045	259.217	0.171694	60848	0	1851.03
2017	Gansu	2013026901	3	201302690103	8.33333	1.32016	2000	240	21	1	2	1	1	8.9173	1.57638	11.0568	0	259.217	725924	425800	8.33333	1164.37	1851.03	1	1.6045	259.217	0.171694	60848	0	1851.03
2017	Gansu	2013026950	3	201302695003	8.82353	1.32016	4500	510	34	1	6	1	0	8.9173	1.57638	11.0568	0	259.217	725924	425800	8.82353	1164.37	1851.03	1	1.6045	259.217	0.171694	60848	0	1851.03
2017	Gansu	2017009300	4	201700930004	13.0208	1.32016	2500	192	29	0	2	1	1	8.9173	1.57638	11.0568	2	259.217	725924	425800	13.0208	1164.37	1851.03	1	1.6045	259.217	0.171694	60848	0	1851.03
2017	Gansu	2017009300	3	201700930003	10.4167	1.32016	2500	240	28	1	2	1	1	8.9173	1.57638	11.0568	2	259.217	725924	425800	10.4167	1164.37	1851.03	1	1.6045	259.217	0.171694	60848	0	1851.03
2017	Gansu	2013026976	8	201302697608	14.5833	1.32016	3500	240	32	1	5	1	1	8.9173	1.57638	11.0568	0	259.217	725924	425800	14.5833	1164.37	1851.03	1	1.6045	259.217	0.171694	60848	0	1851.03
2017	Gansu	2013026345	4	201302634504	10.4167	1.32016	2500	240	35	0	5	1	1	8.9173	1.57638	11.0568	1	259.217	725924	425800	10.4167	1164.37	1851.03	1	1.6045	259.217	0.171694	60848	0	1851.03
2017	Gansu	2013026222	1	201302622201	20.8333	1.32016	4000	192	34	1	3	0	1	8.9173	1.57638	11.0568	2	259.217	725924	425800	20.8333	1164.37	1851.03	1	1.6045	259.217	0.171694	60848	0	1851.03
2017	Gansu	2013026851	7	201302685107	10.2273	1.32016	1800	176	25	0	5	1	1	8.9173	1.57638	11.0568	1	259.217	725924	425800	10.2273	1164.37	1851.03	0	1.6045	259.217	0.171694	60848	0	1851.03
2017	Gansu	2013026851	6	201302685106	10.2273	1.32016	1800	176	23	0	5	1	1	8.9173	1.57638	11.0568	1	259.217	725924	425800	10.2273	1164.37	1851.03	0	1.6045	259.217	0.171694	60848	0	1851.03
2017	Gansu	2013026226	2	201302622602	4.16667	1.32016	1500	360	34	0	6	1	1	8.9173	1.57638	11.0568	1	259.217	725924	425800	4.16667	1164.37	1851.03	0	1.6045	259.217	0.171694	60848	0	1851.03
2017	Gansu	2013026801	5	201302680105	7.75862	1.32016	1800	232	21	0	6	0	1	8.9173	1.57638	11.0568	1	259.217	725924	425800	7.75862	1164.37	1851.03	0	1.6045	259.217	0.171694	60848	0	1851.03
2017	Gansu	2013026972	7	201302697207	7.29167	1.32016	3500	480	32	1	6	1	1	8.9173	1.57638	11.0568	0	259.217	725924	425800	7.29167	1164.37	1851.03	0	1.6045	259.217	0.171694	60848	0	1851.03
2017	Gansu	2013026838	5	201302683805	5.55556	1.32016	2000	360	31	0	6	1	1	8.9173	1.57638	11.0568	1	259.217	725924	425800	5.55556	1164.37	1851.03	1	1.6045	259.217	0.171694	60848	0	1851.03
2017	Gansu	2013026365	1	201302636501	17.0455	1.32016	3000	176	35	1	3	0	1	8.9173	1.57638	11.0568	2	259.217	725924	425800	17.0455	1164.37	1851.03	1	1.6045	259.217	0.171694	60848	0	1851.03
2017	Gansu	201108338	6	20110833806	22.7273	1.32016	4000	176	31	1	5	1	1	8.9173	1.57638	11.0568	1	259.217	725924	425800	22.7273	1164.37	1851.03	1	1.6045	259.217	0.171694	60848	0	1851.03
2017	Gansu	2013026843	4	201302684304	17.6136	1.32016	3100	176	28	1	3	0	1	8.9173	1.57638	11.0568	2	259.217	725924	425800	17.6136	1164.37	1851.03	1	1.6045	259.217	0.171694	60848	0	1851.03
2017	Gansu	201108338	3	20110833803	14	1.32016	3500	250	31	0	3	1	1	8.9173	1.57638	11.0568	1	259.217	725924	425800	14	1164.37	1851.03	1	1.6045	259.217	0.171694	60848	0	1851.03
2017	Gansu	2017021585	4	201702158504	8.88889	1.32016	3200	360	22	1	5	1	1	8.9173	1.57638	11.0568	1	259.217	725924	425800	8.88889	1164.37	1851.03	0	1.6045	259.217	0.171694	60848	0	1851.03
2017	Gansu	2017024621	6	201702462106	21.2121	1.32016	7000	330	31	1	5	1	1	8.9173	1.57638	11.0568	0	259.217	725924	425800	21.2121	1164.37	1851.03	1	1.6045	259.217	0.171694	60848	0	1851.03
2017	Gansu	2017029402	2	201702940202	9	1.32016	1800	200	31	1	5	1	1	8.9173	1.57638	11.0568	0	259.217	725924	425800	9	1164.37	1851.03	0	1.6045	259.217	0.171694	60848	0	1851.03
2017	Gansu	2017022931	3	201702293103	8.33333	1.32016	2000	240	29	1	2	0	1	8.9173	1.57638	11.0568	2	259.217	725924	425800	8.33333	1164.37	1851.03	0	1.6045	259.217	0.171694	60848	0	1851.03
2017	Gansu	2017024006	3	201702400603	9.23077	1.32016	2400	260	22	1	5	0	1	8.9173	1.57638	11.0568	2	259.217	725924	425800	9.23077	1164.37	1851.03	1	1.6045	259.217	0.171694	60848	0	1851.03
2017	Gansu	2017026645	3	201702664503	25	1.32016	4000	160	33	1	2	0	1	8.9173	1.57638	11.0568	2	259.217	725924	425800	25	1164.37	1851.03	1	1.6045	259.217	0.171694	60848	0	1851.03
2017	Gansu	2017024006	4	201702400604	5.32544	1.32016	1800	338	21	1	5	0	1	8.9173	1.57638	11.0568	2	259.217	725924	425800	5.32544	1164.37	1851.03	1	1.6045	259.217	0.171694	60848	0	1851.03
2017	Gansu	2017024989	1	201702498901	9.65909	1.32016	1700	176	29	0	3	1	1	8.9173	1.57638	11.0568	2	259.217	725924	425800	9.65909	1164.37	1851.03	1	1.6045	259.217	0.171694	60848	0	1851.03
2017	Gansu	2017027054	4	201702705404	7.2	1.32016	1800	250	28	0	2	1	1	8.9173	1.57638	11.0568	2	259.217	725924	425800	7.2	1164.37	1851.03	0	1.6045	259.217	0.171694	60848	0	1851.03
2017	Gansu	2017027054	3	201702705403	8.88889	1.32016	2000	225	34	1	2	1	1	8.9173	1.57638	11.0568	2	259.217	725924	425800	8.88889	1164.37	1851.03	0	1.6045	259.217	0.171694	60848	0	1851.03
2017	Gansu	2017023696	4	201702369604	10.5769	1.32016	2200	208	27	1	5	0	1	8.9173	1.57638	11.0568	2	259.217	725924	425800	10.5769	1164.37	1851.03	1	1.6045	259.217	0.171694	60848	0	1851.03
2017	Gansu	2017038288	2	201703828802	11.9048	1.32016	3000	252	28	1	5	1	1	8.9173	1.57638	11.0568	2	259.217	725924	425800	11.9048	1164.37	1851.03	1	1.6045	259.217	0.171694	60848	0	1851.03
2017	Gansu	2017024989	2	201702498902	21.3675	1.32016	5000	234	29	1	5	1	1	8.9173	1.57638	11.0568	2	259.217	725924	425800	21.3675	1164.37	1851.03	1	1.6045	259.217	0.171694	60848	0	1851.03
2017	Gansu	2017032751	4	201703275104	6.42857	1.32016	1800	280	35	0	5	1	0	8.9173	1.57638	11.0568	0	259.217	725924	425800	6.42857	1164.37	1851.03	1	1.6045	259.217	0.171694	60848	0	1851.03
2017	Gansu	2017031507	2	201703150702	4.16667	1.32016	1500	360	32	0	5	1	1	8.9173	1.57638	11.0568	2	259.217	725924	425800	4.16667	1164.37	1851.03	1	1.6045	259.217	0.171694	60848	0	1851.03
2017	Gansu	2017031262	3	201703126203	9.72222	1.32016	3500	360	32	1	6	1	1	8.9173	1.57638	11.0568	0	259.217	725924	425800	9.72222	1164.37	1851.03	0	1.6045	259.217	0.171694	60848	0	1851.03
2017	Gansu	2017026734	4	201702673404	16.8269	1.32016	3500	208	23	0	5	0	1	8.9173	1.57638	11.0568	1	259.217	725924	425800	16.8269	1164.37	1851.03	1	1.6045	259.217	0.171694	60848	0	1851.03
2017	Gansu	2017022457	1	201702245701	22.2222	1.32016	3000	135	24	1	5	0	0	8.9173	1.57638	11.0568	2	259.217	725924	425800	22.2222	1164.37	1851.03	1	1.6045	259.217	0.171694	60848	0	1851.03
2017	Gansu	2017038288	1	201703828801	10.2881	1.32016	2500	243	28	0	5	1	1	8.9173	1.57638	11.0568	2	259.217	725924	425800	10.2881	1164.37	1851.03	1	1.6045	259.217	0.171694	60848	0	1851.03
2017	Gansu	2017036395	1	201703639501	13.6364	1.32016	3000	220	33	1	3	1	1	8.9173	1.57638	11.0568	2	259.217	725924	425800	13.6364	1164.37	1851.03	1	1.6045	259.217	0.171694	60848	0	1851.03
2017	Gansu	2017036395	2	201703639502	13.6364	1.32016	3000	220	31	0	3	1	1	8.9173	1.57638	11.0568	2	259.217	725924	425800	13.6364	1164.37	1851.03	1	1.6045	259.217	0.171694	60848	0	1851.03
2017	Gansu	2017028391	3	201702839103	12.5	1.32016	2200	176	32	1	2	0	1	8.9173	1.57638	11.0568	2	259.217	725924	425800	12.5	1164.37	1851.03	1	1.6045	259.217	0.171694	60848	0	1851.03
2017	Gansu	2017030924	3	201703092403	27.7778	1.32016	5000	180	24	0	2	0	1	8.9173	1.57638	11.0568	2	259.217	725924	425800	27.7778	1164.37	1851.03	1	1.6045	259.217	0.171694	60848	0	1851.03
2017	Gansu	2017028341	2	201702834102	51.9481	1.32016	8000	154	33	0	2	1	1	8.9173	1.57638	11.0568	2	259.217	725924	425800	51.9481	1164.37	1851.03	1	1.6045	259.217	0.171694	60848	1	1851.03
2017	Gansu	2017038820	1	201703882001	16.8269	1.32016	3500	208	24	0	3	1	1	8.9173	1.57638	11.0568	2	259.217	725924	425800	16.8269	1164.37	1851.03	1	1.6045	259.217	0.171694	60848	1	1851.03
2017	Gansu	2017037163	1	201703716301	9.09091	1.32016	1600	176	28	0	3	1	1	8.9173	1.57638	11.0568	2	259.217	725924	425800	9.09091	1164.37	1851.03	0	1.6045	259.217	0.171694	60848	0	1851.03
2017	Gansu	2017037163	2	201703716302	17.0455	1.32016	3000	176	27	1	2	1	1	8.9173	1.57638	11.0568	2	259.217	725924	425800	17.0455	1164.37	1851.03	1	1.6045	259.217	0.171694	60848	0	1851.03
2017	Gansu	2017027970	3	201702797003	14.8148	1.32016	4000	270	30	1	6	0	1	8.9173	1.57638	11.0568	1	259.217	725924	425800	14.8148	1164.37	1851.03	1	1.6045	259.217	0.171694	60848	0	1851.03
2017	Gansu	2017038106	4	201703810604	17.0455	1.32016	3000	176	33	1	2	0	1	8.9173	1.57638	11.0568	0	259.217	725924	425800	17.0455	1164.37	1851.03	1	1.6045	259.217	0.171694	60848	0	1851.03
2017	Gansu	2017038106	5	201703810605	22.7273	1.32016	4000	176	32	0	2	1	1	8.9173	1.57638	11.0568	1	259.217	725924	425800	22.7273	1164.37	1851.03	1	1.6045	259.217	0.171694	60848	0	1851.03
2017	Gansu	2017033319	1	201703331901	19.7802	1.32016	3600	182	28	1	2	0	1	8.9173	1.57638	11.0568	2	259.217	725924	425800	19.7802	1164.37	1851.03	1	1.6045	259.217	0.171694	60848	1	1851.03
2017	Gansu	2017038820	2	201703882002	25.5682	1.32016	4500	176	25	1	2	1	1	8.9173	1.57638	11.0568	2	259.217	725924	425800	25.5682	1164.37	1851.03	1	1.6045	259.217	0.171694	60848	1	1851.03
2017	Gansu	2015035409	1	201503540901	8.33333	1.32016	3000	360	23	1	6	1	1	8.9173	1.57638	11.0568	0	259.217	725924	425800	8.33333	1164.37	1851.03	0	1.6045	259.217	0.171694	60848	0	1851.03
2017	Gansu	2015035430	1	201503543001	28.8462	1.32016	3000	104	31	0	5	1	1	8.9173	1.57638	11.0568	2	259.217	725924	425800	28.8462	1164.37	1851.03	1	1.6045	259.217	0.171694	60848	1	1851.03
2017	Gansu	2015035435	2	201503543502	13.0682	1.32016	2300	176	26	1	5	0	1	8.9173	1.57638	11.0568	2	259.217	725924	425800	13.0682	1164.37	1851.03	1	1.6045	259.217	0.171694	60848	0	1851.03
2017	Gansu	2015035458	1	201503545801	18.1818	1.32016	5000	275	28	1	6	1	1	8.9173	1.57638	11.0568	0	259.217	725924	425800	18.1818	1164.37	1851.03	0	1.6045	259.217	0.171694	60848	0	1851.03
2017	Gansu	2015035482	3	201503548203	7.14286	1.32016	2000	280	26	1	5	0	1	8.9173	1.57638	11.0568	1	259.217	725924	425800	7.14286	1164.37	1851.03	1	1.6045	259.217	0.171694	60848	1	1851.03
2017	Gansu	2015035487	5	201503548705	12.5	1.32016	2800	224	24	1	6	0	1	8.9173	1.57638	11.0568	2	259.217	725924	425800	12.5	1164.37	1851.03	0	1.6045	259.217	0.171694	60848	0	1851.03
2017	Gansu	2015035522	1	201503552201	16.6667	1.32016	5500	330	33	1	6	1	1	8.9173	1.57638	11.0568	1	259.217	725924	425800	16.6667	1164.37	1851.03	0	1.6045	259.217	0.171694	60848	0	1851.03
2017	Gansu	2015035523	1	201503552301	24.4755	1.32016	7000	286	29	1	2	1	1	8.9173	1.57638	11.0568	1	259.217	725924	425800	24.4755	1164.37	1851.03	1	1.6045	259.217	0.171694	60848	0	1851.03
2017	Gansu	2015035523	3	201503552303	19.2308	1.32016	3500	182	33	0	5	1	1	8.9173	1.57638	11.0568	2	259.217	725924	425800	19.2308	1164.37	1851.03	1	1.6045	259.217	0.171694	60848	0	1851.03
2017	Gansu	2015035594	3	201503559403	12.8205	1.32016	3000	234	24	0	5	0	1	8.9173	1.57638	11.0568	2	259.217	725924	425800	12.8205	1164.37	1851.03	1	1.6045	259.217	0.171694	60848	0	1851.03
2017	Gansu	2015035611	1	201503561101	31.25	1.32016	4500	144	35	1	2	1	1	8.9173	1.57638	11.0568	2	259.217	725924	425800	31.25	1164.37	1851.03	1	1.6045	259.217	0.171694	60848	0	1851.03
2017	Gansu	2015035622	3	201503562203	17.0455	1.32016	3000	176	25	1	2	0	1	8.9173	1.57638	11.0568	2	259.217	725924	425800	17.0455	1164.37	1851.03	1	1.6045	259.217	0.171694	60848	1	1851.03
2017	Gansu	2013026807	5	201302680705	12.5	1.32016	2000	160	26	1	6	0	1	8.9173	1.57638	11.0568	2	259.217	725924	425800	12.5	1164.37	1851.03	0	1.6045	259.217	0.171694	60848	0	1851.03
2017	Gansu	2013026788	5	201302678805	20	1.32016	2400	120	19	1	2	0	1	8.9173	1.57638	11.0568	2	259.217	725924	425800	20	1164.37	1851.03	0	1.6045	259.217	0.171694	60848	1	1851.03
2017	Gansu	2017011486	1	201701148601	48.3333	1.32016	5800	120	27	1	2	0	1	8.9173	1.57638	11.0568	1	259.217	725924	425800	48.3333	1164.37	1851.03	1	1.6045	259.217	0.171694	60848	0	1851.03
2017	Gansu	2017008770	6	201700877006	7.55556	1.32016	3400	450	22	1	5	1	1	8.9173	1.57638	11.0568	1	259.217	725924	425800	7.55556	1164.37	1851.03	0	1.6045	259.217	0.171694	60848	0	1851.03
2017	Gansu	2017002356	2	201700235602	8.52273	1.32016	1500	176	23	0	6	1	1	8.9173	1.57638	11.0568	2	259.217	725924	425800	8.52273	1164.37	1851.03	1	1.6045	259.217	0.171694	60848	0	1851.03
2017	Gansu	2017002356	1	201700235601	12.5	1.32016	3000	240	35	1	3	1	1	8.9173	1.57638	11.0568	2	259.217	725924	425800	12.5	1164.37	1851.03	1	1.6045	259.217	0.171694	60848	0	1851.03
2017	Gansu	2013026775	3	201302677503	25	1.32016	3300	132	27	1	2	1	1	8.9173	1.57638	11.0568	1	259.217	725924	425800	25	1164.37	1851.03	1	1.6045	259.217	0.171694	60848	0	1851.03
2017	Gansu	2013026773	4	201302677304	26.0417	1.32016	5000	192	22	1	3	0	1	8.9173	1.57638	11.0568	1	259.217	725924	425800	26.0417	1164.37	1851.03	1	1.6045	259.217	0.171694	60848	0	1851.03
2017	Gansu	2015035881	3	201503588103	18.75	1.32016	3000	160	29	1	3	0	1	8.9173	1.57638	11.0568	2	259.217	725924	425800	18.75	1164.37	1851.03	1	1.6045	259.217	0.171694	60848	1	1851.03
2017	Gansu	2015035882	4	201503588204	15	1.32016	3000	200	34	1	5	1	1	8.9173	1.57638	11.0568	1	259.217	725924	425800	15	1164.37	1851.03	1	1.6045	259.217	0.171694	60848	0	1851.03
2017	Gansu	2015035882	5	201503588205	12	1.32016	3000	250	34	1	2	0	1	8.9173	1.57638	11.0568	1	259.217	725924	425800	12	1164.37	1851.03	1	1.6045	259.217	0.171694	60848	0	1851.03
2017	Gansu	2015035900	6	201503590006	8.92857	1.32016	2000	224	27	1	5	1	0	8.9173	1.57638	11.0568	1	259.217	725924	425800	8.92857	1164.37	1851.03	1	1.6045	259.217	0.171694	60848	0	1851.03
2017	Gansu	2015035902	4	201503590204	5	1.32016	1000	200	35	1	5	0	1	8.9173	1.57638	11.0568	1	259.217	725924	425800	5	1164.37	1851.03	0	1.6045	259.217	0.171694	60848	0	1851.03
2017	Gansu	2015035904	2	201503590402	8.52273	1.32016	1500	176	35	0	3	1	0	8.9173	1.57638	11.0568	1	259.217	725924	425800	8.52273	1164.37	1851.03	1	1.6045	259.217	0.171694	60848	0	1851.03
2017	Gansu	2015035943	2	201503594302	12.0192	1.32016	2500	208	31	0	5	1	1	8.9173	1.57638	11.0568	2	259.217	725924	425800	12.0192	1164.37	1851.03	0	1.6045	259.217	0.171694	60848	0	1851.03
2017	Gansu	2015035946	3	201503594603	50	1.32016	1500	30	33	0	5	1	1	8.9173	1.57638	11.0568	2	259.217	725924	425800	50	1164.37	1851.03	1	1.6045	259.217	0.171694	60848	1	1851.03
2017	Gansu	2015036045	4	201503604504	6.04396	1.32016	2200	364	25	1	6	0	0	8.9173	1.57638	11.0568	1	259.217	725924	425800	6.04396	1164.37	1851.03	0	1.6045	259.217	0.171694	60848	0	1851.03
2017	Gansu	2015036126	2	201503612602	5.55556	1.32016	2000	360	29	1	6	0	1	8.9173	1.57638	11.0568	0	259.217	725924	425800	5.55556	1164.37	1851.03	0	1.6045	259.217	0.171694	60848	0	1851.03
2017	Gansu	2015036130	2	201503613002	9.52381	1.32016	4000	420	21	1	6	1	1	8.9173	1.57638	11.0568	0	259.217	725924	425800	9.52381	1164.37	1851.03	0	1.6045	259.217	0.171694	60848	0	1851.03
2017	Gansu	2015036130	4	201503613004	5.95238	1.32016	2500	420	20	0	6	1	1	8.9173	1.57638	11.0568	0	259.217	725924	425800	5.95238	1164.37	1851.03	0	1.6045	259.217	0.171694	60848	0	1851.03
2017	Gansu	2015036168	3	201503616803	8.33333	1.32016	3000	360	34	1	6	1	1	8.9173	1.57638	11.0568	1	259.217	725924	425800	8.33333	1164.37	1851.03	0	1.6045	259.217	0.171694	60848	0	1851.03
2017	Gansu	2013026378	3	201302637803	17.6136	1.32016	3100	176	35	1	3	0	1	8.9173	1.57638	11.0568	2	259.217	725924	425800	17.6136	1164.37	1851.03	1	1.6045	259.217	0.171694	60848	0	1851.03
2017	Gansu	2013026818	3	201302681803	16.6667	1.32016	5000	300	32	1	6	1	1	8.9173	1.57638	11.0568	1	259.217	725924	425800	16.6667	1164.37	1851.03	0	1.6045	259.217	0.171694	60848	0	1851.03
2017	Gansu	2013026809	3	201302680903	11.3846	1.32016	3700	325	23	1	5	0	1	8.9173	1.57638	11.0568	2	259.217	725924	425800	11.3846	1164.37	1851.03	1	1.6045	259.217	0.171694	60848	1	1851.03
2017	Gansu	2013026395	3	201302639503	4.16667	1.32016	1500	360	20	1	6	0	1	8.9173	1.57638	11.0568	2	259.217	725924	425800	4.16667	1164.37	1851.03	0	1.6045	259.217	0.171694	60848	0	1851.03
2017	Gansu	201108313	4	20110831304	10.4167	1.32016	3000	288	23	1	5	0	1	8.9173	1.57638	11.0568	1	259.217	725924	425800	10.4167	1164.37	1851.03	0	1.6045	259.217	0.171694	60848	0	1851.03
2017	Gansu	2013026408	3	201302640803	17.7885	1.32016	3700	208	31	1	5	0	1	8.9173	1.57638	11.0568	2	259.217	725924	425800	17.7885	1164.37	1851.03	1	1.6045	259.217	0.171694	60848	0	1851.03
2017	Gansu	2013026409	4	201302640904	12.5	1.32016	3000	240	25	1	5	1	1	8.9173	1.57638	11.0568	2	259.217	725924	425800	12.5	1164.37	1851.03	0	1.6045	259.217	0.171694	60848	1	1851.03
2017	Gansu	2013026421	3	201302642103	12.6316	1.32016	3000	237.5	30	1	6	1	1	8.9173	1.57638	11.0568	1	259.217	725924	425800	12.6316	1164.37	1851.03	1	1.6045	259.217	0.171694	60848	0	1851.03
2017	Gansu	2013026421	5	201302642105	12.6316	1.32016	3000	237.5	30	0	6	1	1	8.9173	1.57638	11.0568	1	259.217	725924	425800	12.6316	1164.37	1851.03	1	1.6045	259.217	0.171694	60848	0	1851.03
2017	Gansu	201108293	6	20110829306	8.03571	1.32016	1800	224	25	1	6	0	1	8.9173	1.57638	11.0568	2	259.217	725924	425800	8.03571	1164.37	1851.03	1	1.6045	259.217	0.171694	60848	0	1851.03
2017	Gansu	201108284	5	20110828405	15.9091	1.32016	2800	176	24	0	5	0	1	8.9173	1.57638	11.0568	2	259.217	725924	425800	15.9091	1164.37	1851.03	1	1.6045	259.217	0.171694	60848	0	1851.03
2017	Gansu	2013026424	3	201302642403	16.6667	1.32016	2000	120	31	1	5	1	1	8.9173	1.57638	11.0568	1	259.217	725924	425800	16.6667	1164.37	1851.03	0	1.6045	259.217	0.171694	60848	0	1851.03
2017	Gansu	201108284	4	20110828404	12.5	1.32016	2600	208	26	1	6	0	1	8.9173	1.57638	11.0568	2	259.217	725924	425800	12.5	1164.37	1851.03	1	1.6045	259.217	0.171694	60848	0	1851.03
2017	Gansu	2013026428	5	201302642805	10.2273	1.32016	1800	176	31	0	3	1	1	8.9173	1.57638	11.0568	1	259.217	725924	425800	10.2273	1164.37	1851.03	1	1.6045	259.217	0.171694	60848	0	1851.03
2017	Gansu	201108282	5	20110828205	13.3929	1.32016	4500	336	35	0	6	1	1	8.9173	1.57638	11.0568	1	259.217	725924	425800	13.3929	1164.37	1851.03	0	1.6045	259.217	0.171694	60848	0	1851.03
2017	Gansu	201108278	4	20110827804	10	1.32016	3000	300	26	1	6	0	1	8.9173	1.57638	11.0568	1	259.217	725924	425800	10	1164.37	1851.03	0	1.6045	259.217	0.171694	60848	0	1851.03
2017	Gansu	201108273	4	20110827304	7.5	1.32016	1800	240	27	0	6	1	1	8.9173	1.57638	11.0568	1	259.217	725924	425800	7.5	1164.37	1851.03	0	1.6045	259.217	0.171694	60848	0	1851.03
2017	Gansu	201108273	3	20110827303	6.25	1.32016	3000	480	29	1	2	1	1	8.9173	1.57638	11.0568	1	259.217	725924	425800	6.25	1164.37	1851.03	1	1.6045	259.217	0.171694	60848	0	1851.03
2017	Gansu	201108266	4	20110826604	15.3409	1.32016	2700	176	31	0	5	1	1	8.9173	1.57638	11.0568	1	259.217	725924	425800	15.3409	1164.37	1851.03	1	1.6045	259.217	0.171694	60848	0	1851.03
2017	Gansu	201108266	3	20110826603	13.6364	1.32016	2400	176	32	1	6	1	1	8.9173	1.57638	11.0568	1	259.217	725924	425800	13.6364	1164.37	1851.03	1	1.6045	259.217	0.171694	60848	0	1851.03
2017	Gansu	201108259	7	20110825907	14.7727	1.32016	2600	176	31	0	3	1	1	8.9173	1.57638	11.0568	2	259.217	725924	425800	14.7727	1164.37	1851.03	1	1.6045	259.217	0.171694	60848	0	1851.03
2017	Gansu	201108258	7	20110825807	13.6364	1.32016	3000	220	31	0	5	1	1	8.9173	1.57638	11.0568	1	259.217	725924	425800	13.6364	1164.37	1851.03	0	1.6045	259.217	0.171694	60848	1	1851.03
2017	Gansu	201108256	4	20110825604	10	1.32016	2000	200	24	1	5	0	1	8.9173	1.57638	11.0568	1	259.217	725924	425800	10	1164.37	1851.03	0	1.6045	259.217	0.171694	60848	0	1851.03
2017	Gansu	201108256	3	20110825603	6.41026	1.32016	2000	312	21	0	5	0	1	8.9173	1.57638	11.0568	1	259.217	725924	425800	6.41026	1164.37	1851.03	0	1.6045	259.217	0.171694	60848	0	1851.03
2017	Gansu	2013026436	3	201302643603	11.1111	1.32016	2000	180	24	1	3	1	1	8.9173	1.57638	11.0568	2	259.217	725924	425800	11.1111	1164.37	1851.03	1	1.6045	259.217	0.171694	60848	0	1851.03
2017	Gansu	2013026436	4	201302643604	10.4167	1.32016	2000	192	25	0	5	0	1	8.9173	1.57638	11.0568	2	259.217	725924	425800	10.4167	1164.37	1851.03	1	1.6045	259.217	0.171694	60848	0	1851.03
2017	Gansu	2013026436	5	201302643605	18.75	1.32016	3000	160	26	0	3	1	1	8.9173	1.57638	11.0568	2	259.217	725924	425800	18.75	1164.37	1851.03	1	1.6045	259.217	0.171694	60848	0	1851.03
2017	Gansu	201108256	2	20110825602	15	1.32016	3000	200	22	1	5	0	1	8.9173	1.57638	11.0568	0	259.217	725924	425800	15	1164.37	1851.03	0	1.6045	259.217	0.171694	60848	0	1851.03
2017	Gansu	2013026448	4	201302644804	9.375	1.32016	1500	160	26	0	5	0	1	8.9173	1.57638	11.0568	2	259.217	725924	425800	9.375	1164.37	1851.03	0	1.6045	259.217	0.171694	60848	0	1851.03
2017	Gansu	201108252	7	20110825207	4.16667	1.32016	1500	360	27	0	5	0	1	8.9173	1.57638	11.0568	1	259.217	725924	425800	4.16667	1164.37	1851.03	0	1.6045	259.217	0.171694	60848	0	1851.03
2017	Gansu	201108252	4	20110825204	8.52273	1.32016	1500	176	24	1	5	0	1	8.9173	1.57638	11.0568	2	259.217	725924	425800	8.52273	1164.37	1851.03	0	1.6045	259.217	0.171694	60848	0	1851.03
2017	Gansu	2013026461	4	201302646104	4.16667	1.32016	2000	480	25	0	5	0	1	8.9173	1.57638	11.0568	2	259.217	725924	425800	4.16667	1164.37	1851.03	0	1.6045	259.217	0.171694	60848	0	1851.03
2017	Gansu	201108250	4	20110825004	6.94444	1.32016	2500	360	32	1	6	1	1	8.9173	1.57638	11.0568	1	259.217	725924	425800	6.94444	1164.37	1851.03	1	1.6045	259.217	0.171694	60848	0	1851.03
2017	Gansu	2013026473	3	201302647303	7.38636	1.32016	1300	176	28	0	2	0	0	8.9173	1.57638	11.0568	2	259.217	725924	425800	7.38636	1164.37	1851.03	1	1.6045	259.217	0.171694	60848	0	1851.03
2017	Gansu	2013026473	4	201302647304	5.55556	1.32016	2000	360	24	1	5	0	1	8.9173	1.57638	11.0568	2	259.217	725924	425800	5.55556	1164.37	1851.03	0	1.6045	259.217	0.171694	60848	0	1851.03
2017	Gansu	2013026838	3	201302683803	11.1111	1.32016	2000	180	31	1	2	1	1	8.9173	1.57638	11.0568	2	259.217	725924	425800	11.1111	1164.37	1851.03	1	1.6045	259.217	0.171694	60848	0	1851.03
2017	Gansu	201108247	4	20110824704	31.25	1.32016	6000	192	29	0	6	1	1	8.9173	1.57638	11.0568	1	259.217	725924	425800	31.25	1164.37	1851.03	0	1.6045	259.217	0.171694	60848	0	1851.03
2017	Gansu	201108247	3	20110824703	31.25	1.32016	6000	192	30	1	6	1	1	8.9173	1.57638	11.0568	2	259.217	725924	425800	31.25	1164.37	1851.03	0	1.6045	259.217	0.171694	60848	0	1851.03
2017	Gansu	201108244	4	20110824404	4.33333	1.32016	1300	300	17	0	6	0	1	8.9173	1.57638	11.0568	1	259.217	725924	425800	4.33333	1164.37	1851.03	0	1.6045	259.217	0.171694	60848	0	1851.03
2017	Gansu	201108241	3	20110824103	12.5	1.32016	2600	208	29	1	5	0	1	8.9173	1.57638	11.0568	2	259.217	725924	425800	12.5	1164.37	1851.03	1	1.6045	259.217	0.171694	60848	0	1851.03
2017	Gansu	2013026812	4	201302681204	21.875	1.32016	3500	160	28	1	5	0	1	8.9173	1.57638	11.0568	2	259.217	725924	425800	21.875	1164.37	1851.03	0	1.6045	259.217	0.171694	60848	0	1851.03
2017	Gansu	201108240	4	20110824004	17.7778	1.32016	4000	225	26	1	5	0	1	8.9173	1.57638	11.0568	1	259.217	725924	425800	17.7778	1164.37	1851.03	0	1.6045	259.217	0.171694	60848	0	1851.03
2017	Gansu	2013026521	3	201302652103	5.45455	1.32016	1800	330	26	1	5	0	0	8.9173	1.57638	11.0568	1	259.217	725924	425800	5.45455	1164.37	1851.03	0	1.6045	259.217	0.171694	60848	0	1851.03
2017	Gansu	2017000177	4	201700017704	6	1.32016	1800	300	20	0	6	0	1	8.9173	1.57638	11.0568	1	259.217	725924	425800	6	1164.37	1851.03	0	1.6045	259.217	0.171694	60848	0	1851.03
2017	Gansu	2013026820	4	201302682004	23.125	1.32016	3700	160	30	0	3	0	1	8.9173	1.57638	11.0568	2	259.217	725924	425800	23.125	1164.37	1851.03	1	1.6045	259.217	0.171694	60848	0	1851.03
2017	Gansu	201108236	5	20110823605	14.4231	1.32016	3000	208	29	1	5	1	1	8.9173	1.57638	11.0568	2	259.217	725924	425800	14.4231	1164.37	1851.03	1	1.6045	259.217	0.171694	60848	1	1851.03
2017	Gansu	201108235	3	20110823503	10	1.32016	3000	300	30	1	5	0	1	8.9173	1.57638	11.0568	2	259.217	725924	425800	10	1164.37	1851.03	0	1.6045	259.217	0.171694	60848	0	1851.03
2017	Gansu	201108233	6	20110823306	31.25	1.32016	5500	176	26	0	5	0	1	8.9173	1.57638	11.0568	2	259.217	725924	425800	31.25	1164.37	1851.03	1	1.6045	259.217	0.171694	60848	1	1851.03
2017	Gansu	201108232	4	20110823204	7.5	1.32016	1800	240	28	0	6	1	1	8.9173	1.57638	11.0568	1	259.217	725924	425800	7.5	1164.37	1851.03	0	1.6045	259.217	0.171694	60848	0	1851.03
2017	Gansu	201108232	3	20110823203	10	1.32016	3000	300	31	1	6	1	1	8.9173	1.57638	11.0568	1	259.217	725924	425800	10	1164.37	1851.03	0	1.6045	259.217	0.171694	60848	0	1851.03
2017	Gansu	201108231	3	20110823103	27.6667	1.32016	8300	300	32	1	2	1	1	8.9173	1.57638	11.0568	2	259.217	725924	425800	27.6667	1164.37	1851.03	1	1.6045	259.217	0.171694	60848	0	1851.03
2017	Gansu	2017012792	2	201701279202	17.8571	1.32016	7500	420	32	1	3	1	1	8.9173	1.57638	11.0568	3	259.217	725924	425800	17.8571	1164.37	1851.03	1	1.6045	259.217	0.171694	60848	0	1851.03
2017	Gansu	2017012792	1	201701279201	48.8636	1.32016	8600	176	30	0	3	1	1	8.9173	1.57638	11.0568	3	259.217	725924	425800	48.8636	1164.37	1851.03	1	1.6045	259.217	0.171694	60848	0	1851.03
2017	Gansu	2013026551	1	201302655101	5.35714	1.32016	1500	280	23	1	5	0	1	8.9173	1.57638	11.0568	3	259.217	725924	425800	5.35714	1164.37	1851.03	0	1.6045	259.217	0.171694	60848	0	1851.03
2017	Gansu	201108224	4	20110822404	13.3333	1.32016	4000	300	28	1	5	0	1	8.9173	1.57638	11.0568	1	259.217	725924	425800	13.3333	1164.37	1851.03	1	1.6045	259.217	0.171694	60848	0	1851.03
2017	Gansu	201108224	3	20110822403	8.92857	1.32016	2000	224	25	0	6	0	1	8.9173	1.57638	11.0568	1	259.217	725924	425800	8.92857	1164.37	1851.03	1	1.6045	259.217	0.171694	60848	0	1851.03
2017	Gansu	201108222	5	20110822205	6.66667	1.32016	2000	300	24	1	5	0	1	8.9173	1.57638	11.0568	2	259.217	725924	425800	6.66667	1164.37	1851.03	0	1.6045	259.217	0.171694	60848	0	1851.03
2017	Gansu	201108222	4	20110822204	10.4167	1.32016	2500	240	26	0	5	0	1	8.9173	1.57638	11.0568	2	259.217	725924	425800	10.4167	1164.37	1851.03	0	1.6045	259.217	0.171694	60848	0	1851.03
2017	Gansu	201108216	7	20110821607	12.9808	1.32016	2700	208	34	1	5	0	1	8.9173	1.57638	11.0568	1	259.217	725924	425800	12.9808	1164.37	1851.03	0	1.6045	259.217	0.171694	60848	1	1851.03
2017	Gansu	201108212	5	20110821205	12.5	1.32016	3000	240	28	0	5	1	1	8.9173	1.57638	11.0568	1	259.217	725924	425800	12.5	1164.37	1851.03	1	1.6045	259.217	0.171694	60848	0	1851.03
2017	Gansu	201108210	5	20110821005	8.75	1.32016	1400	160	24	0	2	0	1	8.9173	1.57638	11.0568	2	259.217	725924	425800	8.75	1164.37	1851.03	0	1.6045	259.217	0.171694	60848	1	1851.03
2017	Gansu	201108210	4	20110821004	19.8864	1.32016	3500	176	25	0	2	0	1	8.9173	1.57638	11.0568	2	259.217	725924	425800	19.8864	1164.37	1851.03	1	1.6045	259.217	0.171694	60848	1	1851.03
2017	Gansu	201108210	3	20110821003	8.33333	1.32016	2000	240	21	1	6	0	1	8.9173	1.57638	11.0568	1	259.217	725924	425800	8.33333	1164.37	1851.03	0	1.6045	259.217	0.171694	60848	1	1851.03
2017	Gansu	201108199	3	20110819903	22.7273	1.32016	4000	176	24	1	2	0	1	8.9173	1.57638	11.0568	2	259.217	725924	425800	22.7273	1164.37	1851.03	1	1.6045	259.217	0.171694	60848	0	1851.03
2017	Gansu	2013026560	2	201302656002	21.0227	1.32016	3700	176	34	0	3	1	1	8.9173	1.57638	11.0568	2	259.217	725924	425800	21.0227	1164.37	1851.03	1	1.6045	259.217	0.171694	60848	0	1851.03
2017	Gansu	201108187	3	20110818703	24.0385	1.32016	5000	208	27	1	2	0	1	8.9173	1.57638	11.0568	2	259.217	725924	425800	24.0385	1164.37	1851.03	1	1.6045	259.217	0.171694	60848	0	1851.03
2017	Gansu	2013026567	2	201302656702	19	1.32016	5700	300	28	1	6	1	1	8.9173	1.57638	11.0568	1	259.217	725924	425800	19	1164.37	1851.03	0	1.6045	259.217	0.171694	60848	0	1851.03
2017	Gansu	201108169	3	20110816903	16.3043	1.32016	3000	184	27	1	3	0	1	8.9173	1.57638	11.0568	2	259.217	725924	425800	16.3043	1164.37	1851.03	1	1.6045	259.217	0.171694	60848	0	1851.03
2017	Gansu	201108167	3	20110816703	7.21154	1.32016	1500	208	26	0	5	0	1	8.9173	1.57638	11.0568	1	259.217	725924	425800	7.21154	1164.37	1851.03	1	1.6045	259.217	0.171694	60848	0	1851.03
2017	Gansu	201108162	5	20110816205	28.4091	1.32016	5000	176	34	1	3	1	1	8.9173	1.57638	11.0568	2	259.217	725924	425800	28.4091	1164.37	1851.03	0	1.6045	259.217	0.171694	60848	0	1851.03
2017	Gansu	201108162	1	20110816201	14.2045	1.32016	2500	176	34	0	3	1	1	8.9173	1.57638	11.0568	2	259.217	725924	425800	14.2045	1164.37	1851.03	1	1.6045	259.217	0.171694	60848	0	1851.03
2017	Gansu	201108161	3	20110816103	19.2308	1.32016	4000	208	25	1	5	0	1	8.9173	1.57638	11.0568	2	259.217	725924	425800	19.2308	1164.37	1851.03	1	1.6045	259.217	0.171694	60848	0	1851.03
2017	Gansu	2013026577	4	201302657704	4	1.32016	800	200	22	1	5	0	1	8.9173	1.57638	11.0568	2	259.217	725924	425800	4	1164.37	1851.03	0	1.6045	259.217	0.171694	60848	0	1851.03
2017	Gansu	2017000644	1	201700064401	18.1818	1.32016	3200	176	35	0	3	1	1	8.9173	1.57638	11.0568	2	259.217	725924	425800	18.1818	1164.37	1851.03	1	1.6045	259.217	0.171694	60848	0	1851.03
2017	Gansu	2017000644	2	201700064402	15.9091	1.32016	2800	176	34	1	3	1	1	8.9173	1.57638	11.0568	3	259.217	725924	425800	15.9091	1164.37	1851.03	0	1.6045	259.217	0.171694	60848	0	1851.03
2017	Gansu	2013026578	6	201302657806	18.9773	1.32016	3340	176	31	0	3	1	1	8.9173	1.57638	11.0568	2	259.217	725924	425800	18.9773	1164.37	1851.03	1	1.6045	259.217	0.171694	60848	0	1851.03
2017	Gansu	2013026578	7	201302657807	21.0227	1.32016	3700	176	30	1	3	1	1	8.9173	1.57638	11.0568	2	259.217	725924	425800	21.0227	1164.37	1851.03	1	1.6045	259.217	0.171694	60848	0	1851.03
2017	Gansu	2013026586	2	201302658602	5.68182	1.32016	1000	176	19	1	5	0	1	8.9173	1.57638	11.0568	1	259.217	725924	425800	5.68182	1164.37	1851.03	0	1.6045	259.217	0.171694	60848	0	1851.03
2017	Gansu	2013026586	4	201302658604	6.53409	1.32016	1150	176	22	0	5	0	1	8.9173	1.57638	11.0568	1	259.217	725924	425800	6.53409	1164.37	1851.03	0	1.6045	259.217	0.171694	60848	0	1851.03
2017	Gansu	2013026587	4	201302658704	9.16667	1.32016	3300	360	21	0	5	0	1	8.9173	1.57638	11.0568	1	259.217	725924	425800	9.16667	1164.37	1851.03	0	1.6045	259.217	0.171694	60848	0	1851.03
2017	Gansu	2013026588	3	201302658803	6.66667	1.32016	2000	300	27	1	6	1	1	8.9173	1.57638	11.0568	1	259.217	725924	425800	6.66667	1164.37	1851.03	0	1.6045	259.217	0.171694	60848	0	1851.03
2017	Gansu	2013026588	4	201302658804	5.55556	1.32016	1500	270	29	0	6	1	1	8.9173	1.57638	11.0568	1	259.217	725924	425800	5.55556	1164.37	1851.03	0	1.6045	259.217	0.171694	60848	0	1851.03
2017	Gansu	2013026593	4	201302659304	14.8148	1.32016	2800	189	21	1	5	0	1	8.9173	1.57638	11.0568	1	259.217	725924	425800	14.8148	1164.37	1851.03	0	1.6045	259.217	0.171694	60848	0	1851.03
2017	Gansu	2013026594	3	201302659403	11.3333	1.32016	3400	300	26	1	5	1	1	8.9173	1.57638	11.0568	0	259.217	725924	425800	11.3333	1164.37	1851.03	1	1.6045	259.217	0.171694	60848	0	1851.03
2017	Gansu	2013026594	4	201302659404	9	1.32016	2700	300	20	0	6	1	1	8.9173	1.57638	11.0568	1	259.217	725924	425800	9	1164.37	1851.03	1	1.6045	259.217	0.171694	60848	0	1851.03
2017	Gansu	2013026599	2	201302659902	22.7273	1.32016	4000	176	33	1	5	1	1	8.9173	1.57638	11.0568	0	259.217	725924	425800	22.7273	1164.37	1851.03	1	1.6045	259.217	0.171694	60848	0	1851.03
2017	Gansu	2013026599	3	201302659903	14.2045	1.32016	2500	176	31	0	5	1	1	8.9173	1.57638	11.0568	1	259.217	725924	425800	14.2045	1164.37	1851.03	1	1.6045	259.217	0.171694	60848	0	1851.03
2017	Gansu	2013026841	4	201302684104	13.0208	1.32016	2500	192	32	0	2	1	1	8.9173	1.57638	11.0568	1	259.217	725924	425800	13.0208	1164.37	1851.03	1	1.6045	259.217	0.171694	60848	0	1851.03
2017	Gansu	2013026604	5	201302660405	28.4091	1.32016	5000	176	25	1	5	0	1	8.9173	1.57638	11.0568	2	259.217	725924	425800	28.4091	1164.37	1851.03	1	1.6045	259.217	0.171694	60848	0	1851.03
2017	Gansu	2013026607	3	201302660703	10.2778	1.32016	3700	360	28	1	5	1	0	8.9173	1.57638	11.0568	1	259.217	725924	425800	10.2778	1164.37	1851.03	1	1.6045	259.217	0.171694	60848	0	1851.03
2017	Gansu	2013026610	3	201302661003	16	1.32016	4000	250	24	1	5	0	1	8.9173	1.57638	11.0568	1	259.217	725924	425800	16	1164.37	1851.03	1	1.6045	259.217	0.171694	60848	0	1851.03
2017	Gansu	2013026613	5	201302661305	8.66667	1.32016	2600	300	22	0	5	0	1	8.9173	1.57638	11.0568	0	259.217	725924	425800	8.66667	1164.37	1851.03	0	1.6045	259.217	0.171694	60848	0	1851.03
2017	Gansu	2013026618	2	201302661802	8.23045	1.32016	2000	243	17	1	6	0	1	8.9173	1.57638	11.0568	1	259.217	725924	425800	8.23045	1164.37	1851.03	0	1.6045	259.217	0.171694	60848	0	1851.03
2017	Gansu	2013026621	5	201302662105	18.75	1.32016	3000	160	24	0	6	0	1	8.9173	1.57638	11.0568	2	259.217	725924	425800	18.75	1164.37	1851.03	1	1.6045	259.217	0.171694	60848	1	1851.03
2017	Gansu	2013026623	3	201302662303	10	1.32016	3000	300	33	1	5	0	0	8.9173	1.57638	11.0568	1	259.217	725924	425800	10	1164.37	1851.03	1	1.6045	259.217	0.171694	60848	0	1851.03
2017	Gansu	2013026627	5	201302662705	12.5	1.32016	3000	240	25	0	5	0	1	8.9173	1.57638	11.0568	1	259.217	725924	425800	12.5	1164.37	1851.03	0	1.6045	259.217	0.171694	60848	0	1851.03
2017	Gansu	2013026627	6	201302662706	8.33333	1.32016	2000	240	23	0	5	0	1	8.9173	1.57638	11.0568	1	259.217	725924	425800	8.33333	1164.37	1851.03	0	1.6045	259.217	0.171694	60848	0	1851.03
2017	Gansu	2013026629	3	201302662903	2.38095	1.32016	1000	420	21	1	6	0	1	8.9173	1.57638	11.0568	1	259.217	725924	425800	2.38095	1164.37	1851.03	0	1.6045	259.217	0.171694	60848	0	1851.03
2017	Gansu	2013026629	5	201302662905	8.26446	1.32016	2000	242	26	0	6	0	1	8.9173	1.57638	11.0568	0	259.217	725924	425800	8.26446	1164.37	1851.03	0	1.6045	259.217	0.171694	60848	0	1851.03
2017	Gansu	2013026632	6	201302663206	13.3929	1.32016	3000	224	27	1	5	0	1	8.9173	1.57638	11.0568	1	259.217	725924	425800	13.3929	1164.37	1851.03	1	1.6045	259.217	0.171694	60848	0	1851.03
2017	Gansu	2013026636	5	201302663605	33.3333	1.32016	4000	120	22	1	2	0	1	8.9173	1.57638	11.0568	1	259.217	725924	425800	33.3333	1164.37	1851.03	1	1.6045	259.217	0.171694	60848	0	1851.03
2017	Gansu	2013026640	4	201302664004	10.8173	1.32016	2250	208	25	0	5	0	1	8.9173	1.57638	11.0568	2	259.217	725924	425800	10.8173	1164.37	1851.03	1	1.6045	259.217	0.171694	60848	1	1851.03
2017	Gansu	2013026840	2	201302684002	10	1.32016	3000	300	22	1	4	0	1	8.9173	1.57638	11.0568	2	259.217	725924	425800	10	1164.37	1851.03	1	1.6045	259.217	0.171694	60848	0	1851.03
2017	Gansu	2013026678	3	201302667803	10.4167	1.32016	3000	288	30	0	5	1	1	8.9173	1.57638	11.0568	1	259.217	725924	425800	10.4167	1164.37	1851.03	0	1.6045	259.217	0.171694	60848	0	1851.03
2017	Gansu	2013026678	8	201302667808	10.0694	1.32016	2900	288	30	1	5	1	1	8.9173	1.57638	11.0568	1	259.217	725924	425800	10.0694	1164.37	1851.03	0	1.6045	259.217	0.171694	60848	0	1851.03
2017	Gansu	2013026692	6	201302669206	11.5385	1.32016	3000	260	25	1	5	0	1	8.9173	1.57638	11.0568	1	259.217	725924	425800	11.5385	1164.37	1851.03	0	1.6045	259.217	0.171694	60848	0	1851.03
2017	Gansu	2017012427	1	201701242701	20.8333	1.32016	5000	240	30	1	6	0	1	8.9173	1.57638	11.0568	2	259.217	725924	425800	20.8333	1164.37	1851.03	0	1.6045	259.217	0.171694	60848	0	1851.03
2017	Gansu	2013026703	3	201302670303	4.62963	1.32016	1000	216	23	1	5	0	1	8.9173	1.57638	11.0568	2	259.217	725924	425800	4.62963	1164.37	1851.03	1	1.6045	259.217	0.171694	60848	0	1851.03
2017	Gansu	2013026709	3	201302670903	11.5	1.32016	2300	200	33	1	5	1	1	8.9173	1.57638	11.0568	1	259.217	725924	425800	11.5	1164.37	1851.03	0	1.6045	259.217	0.171694	60848	0	1851.03
2017	Gansu	2013026709	4	201302670904	11.5	1.32016	2300	200	32	0	5	1	0	8.9173	1.57638	11.0568	1	259.217	725924	425800	11.5	1164.37	1851.03	0	1.6045	259.217	0.171694	60848	0	1851.03
2017	Gansu	2013026730	1	201302673001	8.33333	1.32016	2000	240	26	1	2	0	1	8.9173	1.57638	11.0568	1	259.217	725924	425800	8.33333	1164.37	1851.03	1	1.6045	259.217	0.171694	60848	0	1851.03
2017	Gansu	2013026734	1	201302673401	68.1818	1.32016	12000	176	27	0	5	0	1	8.9173	1.57638	11.0568	2	259.217	725924	425800	68.1818	1164.37	1851.03	1	1.6045	259.217	0.171694	60848	0	1851.03
2017	Gansu	2013026741	1	201302674101	25	1.32016	6000	240	34	1	3	1	1	8.9173	1.57638	11.0568	2	259.217	725924	425800	25	1164.37	1851.03	1	1.6045	259.217	0.171694	60848	0	1851.03
2017	Gansu	2013026741	4	201302674104	200000	1.32016	2000	0.01	32	0	3	1	1	8.9173	1.57638	11.0568	2	259.217	725924	425800	200000	1164.37	1851.03	1	1.6045	259.217	0.171694	60848	0	1851.03
2017	Gansu	2013026742	1	201302674201	25.641	1.32016	7000	273	31	0	6	1	1	8.9173	1.57638	11.0568	2	259.217	725924	425800	25.641	1164.37	1851.03	1	1.6045	259.217	0.171694	60848	0	1851.03
2017	Gansu	2013026742	2	201302674202	17.4825	1.32016	2500	143	31	0	6	1	1	8.9173	1.57638	11.0568	2	259.217	725924	425800	17.4825	1164.37	1851.03	1	1.6045	259.217	0.171694	60848	0	1851.03
2017	Gansu	2013026743	1	201302674301	22.2222	1.32016	4000	180	31	1	6	1	1	8.9173	1.57638	11.0568	2	259.217	725924	425800	22.2222	1164.37	1851.03	1	1.6045	259.217	0.171694	60848	0	1851.03
2017	Gansu	2013026743	2	201302674302	10.8333	1.32016	2600	240	28	0	3	1	1	8.9173	1.57638	11.0568	2	259.217	725924	425800	10.8333	1164.37	1851.03	1	1.6045	259.217	0.171694	60848	0	1851.03
2017	Gansu	2013026744	1	201302674401	23.0769	1.32016	9000	390	31	1	6	1	1	8.9173	1.57638	11.0568	1	259.217	725924	425800	23.0769	1164.37	1851.03	1	1.6045	259.217	0.171694	60848	0	1851.03
2017	Gansu	2013026747	1	201302674701	21.6346	1.32016	4500	208	31	1	2	1	1	8.9173	1.57638	11.0568	2	259.217	725924	425800	21.6346	1164.37	1851.03	1	1.6045	259.217	0.171694	60848	0	1851.03
2017	Gansu	2013026747	2	201302674702	17.0455	1.32016	3000	176	28	0	5	1	1	8.9173	1.57638	11.0568	2	259.217	725924	425800	17.0455	1164.37	1851.03	1	1.6045	259.217	0.171694	60848	0	1851.03
2017	Gansu	2013026749	2	201302674902	12.5	1.32016	1500	120	31	0	6	1	1	8.9173	1.57638	11.0568	1	259.217	725924	425800	12.5	1164.37	1851.03	0	1.6045	259.217	0.171694	60848	1	1851.03
2017	Gansu	2013026817	3	201302681703	10.4167	1.32016	1500	144	19	1	2	0	1	8.9173	1.57638	11.0568	1	259.217	725924	425800	10.4167	1164.37	1851.03	0	1.6045	259.217	0.171694	60848	0	1851.03
2017	Gansu	2013026759	3	201302675903	10.7955	1.32016	1900	176	28	1	3	1	1	8.9173	1.57638	11.0568	2	259.217	725924	425800	10.7955	1164.37	1851.03	0	1.6045	259.217	0.171694	60848	0	1851.03
2017	Gansu	2013026759	4	201302675904	10.6061	1.32016	2100	198	27	0	3	1	1	8.9173	1.57638	11.0568	2	259.217	725924	425800	10.6061	1164.37	1851.03	0	1.6045	259.217	0.171694	60848	0	1851.03
2017	Gansu	2013026765	3	201302676503	8.33333	1.32016	2800	336	28	1	5	1	1	8.9173	1.57638	11.0568	1	259.217	725924	425800	8.33333	1164.37	1851.03	1	1.6045	259.217	0.171694	60848	0	1851.03
2017	Gansu	2013026765	5	201302676505	9.25926	1.32016	2000	216	30	0	5	1	1	8.9173	1.57638	11.0568	2	259.217	725924	425800	9.25926	1164.37	1851.03	1	1.6045	259.217	0.171694	60848	0	1851.03
2017	Gansu	2013026264	1	201302626401	18.1818	1.32016	3200	176	32	1	2	1	1	8.9173	1.57638	11.0568	2	259.217	725924	425800	18.1818	1164.37	1851.03	1	1.6045	259.217	0.171694	60848	0	1851.03
2017	Gansu	2013026264	2	201302626402	17.0455	1.32016	3000	176	31	0	3	1	1	8.9173	1.57638	11.0568	2	259.217	725924	425800	17.0455	1164.37	1851.03	1	1.6045	259.217	0.171694	60848	0	1851.03
2017	Guangdong	2015025623	3	201502562303	22.7273	3.68819	4000	176	27	0	4	0	1	11.4043	1.26515	11.2795	2	1963.1	2.40841e+06	179725	22.7273	5958.97	14018.2	1	1.50407	1963.1	0.171273	232485	0	14018.2
2017	Guangdong	2015025616	3	201502561603	17.0455	3.68819	3000	176	28	0	2	0	1	11.4043	1.26515	11.2795	2	1963.1	2.40841e+06	179725	17.0455	5958.97	14018.2	1	1.50407	1963.1	0.171273	232485	0	14018.2
2017	Guangdong	2015025595	1	201502559501	27.2727	3.68819	4800	176	31	1	2	1	1	11.4043	1.26515	11.2795	2	1963.1	2.40841e+06	179725	27.2727	5958.97	14018.2	1	1.50407	1963.1	0.171273	232485	0	14018.2
2017	Guangdong	2015025586	4	201502558604	11.4943	3.68819	2000	174	35	0	5	1	0	11.4043	1.26515	11.2795	1	1963.1	2.40841e+06	179725	11.4943	5958.97	14018.2	0	1.50407	1963.1	0.171273	232485	0	14018.2
2017	Guangdong	2015025584	2	201502558402	25	3.68819	4000	160	34	1	2	1	1	11.4043	1.26515	11.2795	2	1963.1	2.40841e+06	179725	25	5958.97	14018.2	0	1.50407	1963.1	0.171273	232485	0	14018.2
2017	Guangdong	2015025584	1	201502558401	17.0455	3.68819	3000	176	34	0	5	1	1	11.4043	1.26515	11.2795	2	1963.1	2.40841e+06	179725	17.0455	5958.97	14018.2	1	1.50407	1963.1	0.171273	232485	0	14018.2
2017	Guangdong	2015025577	3	201502557703	16.3043	3.68819	3000	184	24	1	2	0	1	11.4043	1.26515	11.2795	2	1963.1	2.40841e+06	179725	16.3043	5958.97	14018.2	1	1.50407	1963.1	0.171273	232485	1	14018.2
2017	Guangdong	2015025576	3	201502557603	21.6346	3.68819	4500	208	25	1	5	0	1	11.4043	1.26515	11.2795	2	1963.1	2.40841e+06	179725	21.6346	5958.97	14018.2	1	1.50407	1963.1	0.171273	232485	0	14018.2
2017	Guangdong	2015025575	3	201502557503	20.8333	3.68819	4500	216	27	1	5	0	1	11.4043	1.26515	11.2795	2	1963.1	2.40841e+06	179725	20.8333	5958.97	14018.2	1	1.50407	1963.1	0.171273	232485	0	14018.2
2017	Guangdong	2015025564	1	201502556401	16.6667	3.68819	4000	240	24	1	5	0	1	11.4043	1.26515	11.2795	2	1963.1	2.40841e+06	179725	16.6667	5958.97	14018.2	0	1.50407	1963.1	0.171273	232485	1	14018.2
2017	Guangdong	2015025544	1	201502554401	50	3.68819	10000	200	33	0	5	1	1	11.4043	1.26515	11.2795	1	1963.1	2.40841e+06	179725	50	5958.97	14018.2	1	1.50407	1963.1	0.171273	232485	0	14018.2
2017	Guangdong	2015025520	2	201502552002	12.8205	3.68819	3000	234	18	1	6	0	1	11.4043	1.26515	11.2795	1	1963.1	2.40841e+06	179725	12.8205	5958.97	14018.2	1	1.50407	1963.1	0.171273	232485	0	14018.2
2017	Guangdong	2015025505	6	201502550506	14.5833	3.68819	3500	240	20	1	5	0	1	11.4043	1.26515	11.2795	2	1963.1	2.40841e+06	179725	14.5833	5958.97	14018.2	1	1.50407	1963.1	0.171273	232485	1	14018.2
2017	Guangdong	2015025488	2	201502548802	16.0714	3.68819	4500	280	33	1	2	1	1	11.4043	1.26515	11.2795	1	1963.1	2.40841e+06	179725	16.0714	5958.97	14018.2	0	1.50407	1963.1	0.171273	232485	0	14018.2
2017	Guangdong	2015025471	1	201502547101	15.3846	3.68819	4000	260	31	1	6	1	1	11.4043	1.26515	11.2795	1	1963.1	2.40841e+06	179725	15.3846	5958.97	14018.2	0	1.50407	1963.1	0.171273	232485	0	14018.2
2017	Guangdong	2015025436	5	201502543605	25.5682	3.68819	4500	176	23	1	5	0	1	11.4043	1.26515	11.2795	2	1963.1	2.40841e+06	179725	25.5682	5958.97	14018.2	1	1.50407	1963.1	0.171273	232485	1	14018.2
2017	Guangdong	2015025436	1	201502543601	31.25	3.68819	5500	176	27	0	4	0	1	11.4043	1.26515	11.2795	2	1963.1	2.40841e+06	179725	31.25	5958.97	14018.2	1	1.50407	1963.1	0.171273	232485	1	14018.2
2017	Guangdong	2015025430	2	201502543002	28.4091	3.68819	5000	176	35	1	3	1	1	11.4043	1.26515	11.2795	2	1963.1	2.40841e+06	179725	28.4091	5958.97	14018.2	1	1.50407	1963.1	0.171273	232485	0	14018.2
2017	Guangdong	2015025430	1	201502543001	28.4091	3.68819	5000	176	35	0	3	1	1	11.4043	1.26515	11.2795	2	1963.1	2.40841e+06	179725	28.4091	5958.97	14018.2	1	1.50407	1963.1	0.171273	232485	0	14018.2
2017	Guangdong	2015025427	1	201502542701	150	3.68819	6000	40	30	1	3	0	1	11.4043	1.26515	11.2795	2	1963.1	2.40841e+06	179725	150	5958.97	14018.2	1	1.50407	1963.1	0.171273	232485	1	14018.2
2017	Guangdong	2015025425	1	201502542501	62.5	3.68819	10000	160	28	1	5	0	1	11.4043	1.26515	11.2795	2	1963.1	2.40841e+06	179725	62.5	5958.97	14018.2	1	1.50407	1963.1	0.171273	232485	1	14018.2
2017	Guangdong	2015025419	2	201502541902	45.4545	3.68819	8000	176	33	0	3	1	1	11.4043	1.26515	11.2795	3	1963.1	2.40841e+06	179725	45.4545	5958.97	14018.2	1	1.50407	1963.1	0.171273	232485	0	14018.2
2017	Guangdong	2015025419	1	201502541901	45.4545	3.68819	8000	176	35	1	3	1	1	11.4043	1.26515	11.2795	3	1963.1	2.40841e+06	179725	45.4545	5958.97	14018.2	1	1.50407	1963.1	0.171273	232485	0	14018.2
2017	Guangdong	2015025417	2	201502541702	71.0227	3.68819	12500	176	35	1	2	1	1	11.4043	1.26515	11.2795	3	1963.1	2.40841e+06	179725	71.0227	5958.97	14018.2	1	1.50407	1963.1	0.171273	232485	0	14018.2
2017	Guangdong	2015025410	1	201502541001	153.409	3.68819	27000	176	27	1	5	0	1	11.4043	1.26515	11.2795	2	1963.1	2.40841e+06	179725	153.409	5958.97	14018.2	1	1.50407	1963.1	0.171273	232485	0	14018.2
2017	Guangdong	2015025398	3	201502539803	45.4545	3.68819	8000	176	27	0	2	0	1	11.4043	1.26515	11.2795	3	1963.1	2.40841e+06	179725	45.4545	5958.97	14018.2	1	1.50407	1963.1	0.171273	232485	0	14018.2
2017	Guangdong	2015025398	1	201502539801	34.0909	3.68819	6000	176	27	0	3	0	1	11.4043	1.26515	11.2795	3	1963.1	2.40841e+06	179725	34.0909	5958.97	14018.2	1	1.50407	1963.1	0.171273	232485	0	14018.2
2017	Guangdong	2015025396	1	201502539601	25	3.68819	3500	140	34	0	6	1	1	11.4043	1.26515	11.2795	2	1963.1	2.40841e+06	179725	25	5958.97	14018.2	0	1.50407	1963.1	0.171273	232485	0	14018.2
2017	Guangdong	2015025393	1	201502539301	45.4545	3.68819	8000	176	32	0	3	1	1	11.4043	1.26515	11.2795	2	1963.1	2.40841e+06	179725	45.4545	5958.97	14018.2	1	1.50407	1963.1	0.171273	232485	0	14018.2
2017	Guangdong	2015025389	2	201502538902	28.4091	3.68819	5000	176	28	1	5	1	1	11.4043	1.26515	11.2795	2	1963.1	2.40841e+06	179725	28.4091	5958.97	14018.2	1	1.50407	1963.1	0.171273	232485	0	14018.2
2017	Guangdong	2015025389	1	201502538901	22.7273	3.68819	4000	176	28	0	5	1	1	11.4043	1.26515	11.2795	2	1963.1	2.40841e+06	179725	22.7273	5958.97	14018.2	1	1.50407	1963.1	0.171273	232485	0	14018.2
2017	Guangdong	2015025384	2	201502538402	34.7594	3.68819	6500	187	34	1	5	1	1	11.4043	1.26515	11.2795	2	1963.1	2.40841e+06	179725	34.7594	5958.97	14018.2	1	1.50407	1963.1	0.171273	232485	0	14018.2
2017	Guangdong	2015025384	1	201502538401	45.4545	3.68819	8000	176	34	0	4	1	1	11.4043	1.26515	11.2795	2	1963.1	2.40841e+06	179725	45.4545	5958.97	14018.2	1	1.50407	1963.1	0.171273	232485	0	14018.2
2017	Guangdong	2015025383	1	201502538301	56.8182	3.68819	10000	176	28	0	3	0	1	11.4043	1.26515	11.2795	3	1963.1	2.40841e+06	179725	56.8182	5958.97	14018.2	1	1.50407	1963.1	0.171273	232485	0	14018.2
2017	Guangdong	2015025379	1	201502537901	68.1818	3.68819	9000	132	28	0	3	0	1	11.4043	1.26515	11.2795	3	1963.1	2.40841e+06	179725	68.1818	5958.97	14018.2	1	1.50407	1963.1	0.171273	232485	0	14018.2
2017	Guangdong	2015025378	2	201502537802	28.4091	3.68819	5000	176	31	0	5	1	1	11.4043	1.26515	11.2795	2	1963.1	2.40841e+06	179725	28.4091	5958.97	14018.2	1	1.50407	1963.1	0.171273	232485	0	14018.2
2017	Guangdong	2015025378	1	201502537801	39.7727	3.68819	7000	176	30	1	3	1	1	11.4043	1.26515	11.2795	2	1963.1	2.40841e+06	179725	39.7727	5958.97	14018.2	1	1.50407	1963.1	0.171273	232485	0	14018.2
2017	Guangdong	2015025354	3	201502535403	14.4231	3.68819	3000	208	20	0	5	0	1	11.4043	1.26515	11.2795	2	1963.1	2.40841e+06	179725	14.4231	5958.97	14018.2	1	1.50407	1963.1	0.171273	232485	1	14018.2
2017	Guangdong	2015025344	1	201502534401	50	3.68819	8800	176	27	1	5	0	1	11.4043	1.26515	11.2795	2	1963.1	2.40841e+06	179725	50	5958.97	14018.2	1	1.50407	1963.1	0.171273	232485	0	14018.2
2017	Guangdong	2015025340	2	201502534002	65.2174	3.68819	12000	184	35	1	4	1	1	11.4043	1.26515	11.2795	2	1963.1	2.40841e+06	179725	65.2174	5958.97	14018.2	1	1.50407	1963.1	0.171273	232485	0	14018.2
2017	Guangdong	2015025332	2	201502533202	82.4176	3.68819	15000	182	31	0	3	1	1	11.4043	1.26515	11.2795	3	1963.1	2.40841e+06	179725	82.4176	5958.97	14018.2	1	1.50407	1963.1	0.171273	232485	0	14018.2
2017	Guangdong	2015025332	1	201502533201	60.6061	3.68819	10000	165	31	1	3	1	1	11.4043	1.26515	11.2795	3	1963.1	2.40841e+06	179725	60.6061	5958.97	14018.2	1	1.50407	1963.1	0.171273	232485	0	14018.2
2017	Guangdong	2015025331	2	201502533102	28.5714	3.68819	4500	157.5	29	1	5	0	1	11.4043	1.26515	11.2795	2	1963.1	2.40841e+06	179725	28.5714	5958.97	14018.2	1	1.50407	1963.1	0.171273	232485	0	14018.2
2017	Guangdong	2015025331	1	201502533101	54.4218	3.68819	8000	147	30	1	5	0	1	11.4043	1.26515	11.2795	2	1963.1	2.40841e+06	179725	54.4218	5958.97	14018.2	1	1.50407	1963.1	0.171273	232485	0	14018.2
2017	Guangdong	2015025322	2	201502532202	38.4615	3.68819	10000	260	32	0	5	1	1	11.4043	1.26515	11.2795	2	1963.1	2.40841e+06	179725	38.4615	5958.97	14018.2	1	1.50407	1963.1	0.171273	232485	0	14018.2
2017	Guangdong	2015025322	1	201502532201	227.273	3.68819	40000	176	35	1	2	1	1	11.4043	1.26515	11.2795	2	1963.1	2.40841e+06	179725	227.273	5958.97	14018.2	1	1.50407	1963.1	0.171273	232485	0	14018.2
2017	Guangdong	2015025315	3	201502531503	19.8864	3.68819	3500	176	30	0	2	1	1	11.4043	1.26515	11.2795	2	1963.1	2.40841e+06	179725	19.8864	5958.97	14018.2	1	1.50407	1963.1	0.171273	232485	0	14018.2
2017	Guangdong	2015025313	1	201502531301	31.25	3.68819	5500	176	29	0	5	0	1	11.4043	1.26515	11.2795	2	1963.1	2.40841e+06	179725	31.25	5958.97	14018.2	1	1.50407	1963.1	0.171273	232485	0	14018.2
2017	Guangdong	2015025312	3	201502531203	10	3.68819	2000	200	26	1	5	0	1	11.4043	1.26515	11.2795	2	1963.1	2.40841e+06	179725	10	5958.97	14018.2	1	1.50407	1963.1	0.171273	232485	0	14018.2
2017	Guangdong	2015025308	2	201502530802	12.5	3.68819	3000	240	33	1	5	1	1	11.4043	1.26515	11.2795	2	1963.1	2.40841e+06	179725	12.5	5958.97	14018.2	1	1.50407	1963.1	0.171273	232485	0	14018.2
2017	Guangdong	2015025265	3	201502526503	19.2308	3.68819	5000	260	29	1	2	1	1	11.4043	1.26515	11.2795	3	1963.1	2.40841e+06	179725	19.2308	5958.97	14018.2	1	1.50407	1963.1	0.171273	232485	0	14018.2
2017	Guangdong	2015025265	1	201502526501	22.7273	3.68819	3500	154	28	0	2	1	1	11.4043	1.26515	11.2795	2	1963.1	2.40841e+06	179725	22.7273	5958.97	14018.2	1	1.50407	1963.1	0.171273	232485	0	14018.2
2017	Guangdong	2015025257	3	201502525703	28.4091	3.68819	5000	176	31	1	2	0	1	11.4043	1.26515	11.2795	2	1963.1	2.40841e+06	179725	28.4091	5958.97	14018.2	1	1.50407	1963.1	0.171273	232485	0	14018.2
2017	Guangdong	2015025242	3	201502524203	28.4091	3.68819	5000	176	32	1	4	0	1	11.4043	1.26515	11.2795	2	1963.1	2.40841e+06	179725	28.4091	5958.97	14018.2	1	1.50407	1963.1	0.171273	232485	0	14018.2
2017	Guangdong	2015025236	7	201502523607	11.2179	3.68819	3500	312	22	1	5	0	1	11.4043	1.26515	11.2795	2	1963.1	2.40841e+06	179725	11.2179	5958.97	14018.2	0	1.50407	1963.1	0.171273	232485	0	14018.2
2017	Guangdong	2015025223	2	201502522302	28.4091	3.68819	5000	176	30	1	2	1	1	11.4043	1.26515	11.2795	2	1963.1	2.40841e+06	179725	28.4091	5958.97	14018.2	1	1.50407	1963.1	0.171273	232485	0	14018.2
2017	Guangdong	2015025223	1	201502522301	22.2222	3.68819	4000	180	30	0	5	1	1	11.4043	1.26515	11.2795	2	1963.1	2.40841e+06	179725	22.2222	5958.97	14018.2	1	1.50407	1963.1	0.171273	232485	0	14018.2
2017	Guangdong	2015025217	2	201502521702	21.7391	3.68819	4500	207	32	1	5	1	1	11.4043	1.26515	11.2795	2	1963.1	2.40841e+06	179725	21.7391	5958.97	14018.2	1	1.50407	1963.1	0.171273	232485	0	14018.2
2017	Guangdong	2015025203	1	201502520301	28.4091	3.68819	5000	176	25	0	3	0	1	11.4043	1.26515	11.2795	2	1963.1	2.40841e+06	179725	28.4091	5958.97	14018.2	1	1.50407	1963.1	0.171273	232485	0	14018.2
2017	Guangdong	2015025202	3	201502520203	75	3.68819	3000	40	18	1	2	1	1	11.4043	1.26515	11.2795	2	1963.1	2.40841e+06	179725	75	5958.97	14018.2	1	1.50407	1963.1	0.171273	232485	0	14018.2
2017	Guangdong	2015025188	3	201502518803	34.0909	3.68819	6000	176	27	1	5	0	1	11.4043	1.26515	11.2795	2	1963.1	2.40841e+06	179725	34.0909	5958.97	14018.2	1	1.50407	1963.1	0.171273	232485	0	14018.2
2017	Guangdong	2015025185	3	201502518503	69.4444	3.68819	15000	216	34	0	4	1	1	11.4043	1.26515	11.2795	2	1963.1	2.40841e+06	179725	69.4444	5958.97	14018.2	1	1.50407	1963.1	0.171273	232485	0	14018.2
2017	Guangdong	2015025174	3	201502517403	11.5385	3.68819	3000	260	33	1	2	1	1	11.4043	1.26515	11.2795	3	1963.1	2.40841e+06	179725	11.5385	5958.97	14018.2	1	1.50407	1963.1	0.171273	232485	0	14018.2
2017	Guangdong	2015025167	1	201502516701	14.4231	3.68819	3000	208	34	1	5	0	1	11.4043	1.26515	11.2795	2	1963.1	2.40841e+06	179725	14.4231	5958.97	14018.2	1	1.50407	1963.1	0.171273	232485	0	14018.2
2017	Guangdong	2015025154	3	201502515403	17.0455	3.68819	3000	176	22	0	5	0	1	11.4043	1.26515	11.2795	2	1963.1	2.40841e+06	179725	17.0455	5958.97	14018.2	0	1.50407	1963.1	0.171273	232485	0	14018.2
2017	Guangdong	2015025153	1	201502515301	18.5185	3.68819	4000	216	35	1	5	0	1	11.4043	1.26515	11.2795	2	1963.1	2.40841e+06	179725	18.5185	5958.97	14018.2	1	1.50407	1963.1	0.171273	232485	0	14018.2
2017	Guangdong	2015025152	1	201502515201	22.7273	3.68819	4000	176	32	0	3	1	1	11.4043	1.26515	11.2795	2	1963.1	2.40841e+06	179725	22.7273	5958.97	14018.2	1	1.50407	1963.1	0.171273	232485	0	14018.2
2017	Guangdong	2015025149	1	201502514901	10.7692	3.68819	2800	260	20	1	2	0	0	11.4043	1.26515	11.2795	1	1963.1	2.40841e+06	179725	10.7692	5958.97	14018.2	1	1.50407	1963.1	0.171273	232485	0	14018.2
2017	Guangdong	2015025148	3	201502514803	20	3.68819	4000	200	27	0	4	0	1	11.4043	1.26515	11.2795	2	1963.1	2.40841e+06	179725	20	5958.97	14018.2	1	1.50407	1963.1	0.171273	232485	0	14018.2
2017	Guangdong	2015025144	3	201502514403	39.7727	3.68819	7000	176	26	1	5	0	1	11.4043	1.26515	11.2795	2	1963.1	2.40841e+06	179725	39.7727	5958.97	14018.2	1	1.50407	1963.1	0.171273	232485	0	14018.2
2017	Guangdong	2015025139	4	201502513904	14.2045	3.68819	2500	176	24	0	2	0	1	11.4043	1.26515	11.2795	2	1963.1	2.40841e+06	179725	14.2045	5958.97	14018.2	1	1.50407	1963.1	0.171273	232485	0	14018.2
2017	Guangdong	2015025135	3	201502513503	28.4091	3.68819	5000	176	26	0	5	0	1	11.4043	1.26515	11.2795	2	1963.1	2.40841e+06	179725	28.4091	5958.97	14018.2	1	1.50407	1963.1	0.171273	232485	0	14018.2
2017	Guangdong	2015025132	3	201502513203	26.0417	3.68819	5000	192	33	1	5	0	1	11.4043	1.26515	11.2795	2	1963.1	2.40841e+06	179725	26.0417	5958.97	14018.2	1	1.50407	1963.1	0.171273	232485	0	14018.2
2017	Guangdong	2015025127	4	201502512704	17.0455	3.68819	3000	176	30	0	5	1	1	11.4043	1.26515	11.2795	2	1963.1	2.40841e+06	179725	17.0455	5958.97	14018.2	1	1.50407	1963.1	0.171273	232485	0	14018.2
2017	Guangdong	2015025127	3	201502512703	11.3636	3.68819	2000	176	34	1	3	1	1	11.4043	1.26515	11.2795	2	1963.1	2.40841e+06	179725	11.3636	5958.97	14018.2	1	1.50407	1963.1	0.171273	232485	0	14018.2
2017	Guangdong	2015025118	3	201502511803	34.0909	3.68819	6000	176	29	1	5	0	1	11.4043	1.26515	11.2795	2	1963.1	2.40841e+06	179725	34.0909	5958.97	14018.2	1	1.50407	1963.1	0.171273	232485	0	14018.2
2017	Guangdong	2015025111	1	201502511101	15.625	3.68819	3000	192	29	1	5	0	1	11.4043	1.26515	11.2795	2	1963.1	2.40841e+06	179725	15.625	5958.97	14018.2	0	1.50407	1963.1	0.171273	232485	0	14018.2
2017	Guangdong	2015025098	4	201502509804	17.0455	3.68819	3000	176	31	0	2	1	1	11.4043	1.26515	11.2795	1	1963.1	2.40841e+06	179725	17.0455	5958.97	14018.2	1	1.50407	1963.1	0.171273	232485	0	14018.2
2017	Guangdong	2015025098	1	201502509801	22.7273	3.68819	4000	176	29	1	2	1	1	11.4043	1.26515	11.2795	1	1963.1	2.40841e+06	179725	22.7273	5958.97	14018.2	1	1.50407	1963.1	0.171273	232485	0	14018.2
2017	Guangdong	2015025057	3	201502505703	7.69231	3.68819	2000	260	30	1	5	0	1	11.4043	1.26515	11.2795	2	1963.1	2.40841e+06	179725	7.69231	5958.97	14018.2	0	1.50407	1963.1	0.171273	232485	0	14018.2
2017	Guangdong	2015025054	4	201502505404	10.8696	3.68819	2000	184	21	0	2	0	1	11.4043	1.26515	11.2795	2	1963.1	2.40841e+06	179725	10.8696	5958.97	14018.2	1	1.50407	1963.1	0.171273	232485	1	14018.2
2017	Guangdong	2015025053	2	201502505302	18.125	3.68819	2900	160	35	1	3	1	1	11.4043	1.26515	11.2795	2	1963.1	2.40841e+06	179725	18.125	5958.97	14018.2	1	1.50407	1963.1	0.171273	232485	0	14018.2
2017	Guangdong	2015025046	4	201502504604	62.5	3.68819	10000	160	30	1	5	0	1	11.4043	1.26515	11.2795	2	1963.1	2.40841e+06	179725	62.5	5958.97	14018.2	1	1.50407	1963.1	0.171273	232485	0	14018.2
2017	Guangdong	2015025026	3	201502502603	21.7391	3.68819	4000	184	24	0	5	0	1	11.4043	1.26515	11.2795	2	1963.1	2.40841e+06	179725	21.7391	5958.97	14018.2	1	1.50407	1963.1	0.171273	232485	0	14018.2
2017	Guangdong	2015025025	3	201502502503	12.1528	3.68819	3500	288	24	0	5	0	1	11.4043	1.26515	11.2795	2	1963.1	2.40841e+06	179725	12.1528	5958.97	14018.2	0	1.50407	1963.1	0.171273	232485	0	14018.2
2017	Guangdong	2015025024	3	201502502403	15.9091	3.68819	2800	176	24	1	5	0	1	11.4043	1.26515	11.2795	2	1963.1	2.40841e+06	179725	15.9091	5958.97	14018.2	1	1.50407	1963.1	0.171273	232485	0	14018.2
2017	Guangdong	2015027316	1	201502731601	15.625	3.68819	2500	160	34	1	3	1	1	11.4043	1.26515	11.2795	1	1963.1	2.40841e+06	179725	15.625	5958.97	14018.2	1	1.50407	1963.1	0.171273	232485	0	14018.2
2017	Guangdong	2015027291	3	201502729103	20	3.68819	4000	200	35	1	5	1	1	11.4043	1.26515	11.2795	1	1963.1	2.40841e+06	179725	20	5958.97	14018.2	1	1.50407	1963.1	0.171273	232485	0	14018.2
2017	Guangdong	2015027227	4	201502722704	37.5	3.68819	1500	40	34	0	3	1	1	11.4043	1.26515	11.2795	1	1963.1	2.40841e+06	179725	37.5	5958.97	14018.2	1	1.50407	1963.1	0.171273	232485	0	14018.2
2017	Guangdong	2015027207	2	201502720702	24.026	3.68819	3700	154	29	1	2	1	1	11.4043	1.26515	11.2795	1	1963.1	2.40841e+06	179725	24.026	5958.97	14018.2	1	1.50407	1963.1	0.171273	232485	0	14018.2
2017	Guangdong	2015027176	4	201502717604	9.74026	3.68819	3000	308	30	1	6	0	1	11.4043	1.26515	11.2795	1	1963.1	2.40841e+06	179725	9.74026	5958.97	14018.2	0	1.50407	1963.1	0.171273	232485	1	14018.2
2017	Guangdong	2015027143	4	201502714304	12.5	3.68819	2000	160	32	1	6	0	1	11.4043	1.26515	11.2795	1	1963.1	2.40841e+06	179725	12.5	5958.97	14018.2	1	1.50407	1963.1	0.171273	232485	0	14018.2
2017	Guangdong	2015027131	3	201502713103	28.4091	3.68819	5000	176	32	0	3	1	1	11.4043	1.26515	11.2795	2	1963.1	2.40841e+06	179725	28.4091	5958.97	14018.2	1	1.50407	1963.1	0.171273	232485	0	14018.2
2017	Guangdong	2015027121	1	201502712101	38.8889	3.68819	3500	90	34	1	6	1	1	11.4043	1.26515	11.2795	2	1963.1	2.40841e+06	179725	38.8889	5958.97	14018.2	0	1.50407	1963.1	0.171273	232485	0	14018.2
2017	Guangdong	2015027115	5	201502711505	7.69231	3.68819	3000	390	35	1	6	0	1	11.4043	1.26515	11.2795	2	1963.1	2.40841e+06	179725	7.69231	5958.97	14018.2	1	1.50407	1963.1	0.171273	232485	0	14018.2
2017	Guangdong	2015027107	3	201502710703	33.3333	3.68819	10000	300	30	1	6	1	1	11.4043	1.26515	11.2795	1	1963.1	2.40841e+06	179725	33.3333	5958.97	14018.2	0	1.50407	1963.1	0.171273	232485	0	14018.2
2017	Guangdong	2015027104	4	201502710404	18.2292	3.68819	1750	96	35	0	5	1	0	11.4043	1.26515	11.2795	1	1963.1	2.40841e+06	179725	18.2292	5958.97	14018.2	0	1.50407	1963.1	0.171273	232485	0	14018.2
2017	Guangdong	2017014572	3	201701457203	26.0417	3.68819	5000	192	28	1	2	1	1	11.4043	1.26515	11.2795	2	1963.1	2.40841e+06	179725	26.0417	5958.97	14018.2	1	1.50407	1963.1	0.171273	232485	0	14018.2
2017	Guangdong	2017014572	4	201701457204	10.4167	3.68819	2000	192	26	0	5	1	1	11.4043	1.26515	11.2795	1	1963.1	2.40841e+06	179725	10.4167	5958.97	14018.2	1	1.50407	1963.1	0.171273	232485	0	14018.2
2017	Guangdong	2015027099	1	201502709901	7.08333	3.68819	1700	240	35	0	5	1	1	11.4043	1.26515	11.2795	1	1963.1	2.40841e+06	179725	7.08333	5958.97	14018.2	0	1.50407	1963.1	0.171273	232485	0	14018.2
2017	Guangdong	2017014593	1	201701459301	41.6667	3.68819	10000	240	30	0	5	1	1	11.4043	1.26515	11.2795	2	1963.1	2.40841e+06	179725	41.6667	5958.97	14018.2	1	1.50407	1963.1	0.171273	232485	0	14018.2
2017	Guangdong	2017014593	2	201701459302	28.5714	3.68819	12000	420	31	1	5	1	1	11.4043	1.26515	11.2795	2	1963.1	2.40841e+06	179725	28.5714	5958.97	14018.2	0	1.50407	1963.1	0.171273	232485	0	14018.2
2017	Guangdong	2017014597	1	201701459701	14.2045	3.68819	2500	176	20	0	5	0	1	11.4043	1.26515	11.2795	0	1963.1	2.40841e+06	179725	14.2045	5958.97	14018.2	1	1.50407	1963.1	0.171273	232485	0	14018.2
2017	Guangdong	2017014627	1	201701462701	11.5385	3.68819	3000	260	27	1	5	0	1	11.4043	1.26515	11.2795	1	1963.1	2.40841e+06	179725	11.5385	5958.97	14018.2	1	1.50407	1963.1	0.171273	232485	0	14018.2
2017	Guangdong	2015027083	7	201502708307	31.25	3.68819	3000	96	31	1	5	1	1	11.4043	1.26515	11.2795	1	1963.1	2.40841e+06	179725	31.25	5958.97	14018.2	0	1.50407	1963.1	0.171273	232485	0	14018.2
2017	Guangdong	2015027076	1	201502707601	15.625	3.68819	3500	224	35	1	5	1	1	11.4043	1.26515	11.2795	2	1963.1	2.40841e+06	179725	15.625	5958.97	14018.2	0	1.50407	1963.1	0.171273	232485	0	14018.2
2017	Guangdong	2015027074	8	201502707408	9.61538	3.68819	2000	208	21	0	6	0	1	11.4043	1.26515	11.2795	1	1963.1	2.40841e+06	179725	9.61538	5958.97	14018.2	0	1.50407	1963.1	0.171273	232485	0	14018.2
2017	Guangdong	2015027067	5	201502706705	41.6667	3.68819	2000	48	28	0	5	0	1	11.4043	1.26515	11.2795	1	1963.1	2.40841e+06	179725	41.6667	5958.97	14018.2	0	1.50407	1963.1	0.171273	232485	0	14018.2
2017	Guangdong	2015027067	4	201502706704	25	3.68819	3000	120	22	1	5	0	1	11.4043	1.26515	11.2795	1	1963.1	2.40841e+06	179725	25	5958.97	14018.2	0	1.50407	1963.1	0.171273	232485	0	14018.2
2017	Guangdong	2017014746	1	201701474601	62.5	3.68819	10000	160	30	1	5	0	1	11.4043	1.26515	11.2795	2	1963.1	2.40841e+06	179725	62.5	5958.97	14018.2	1	1.50407	1963.1	0.171273	232485	1	14018.2
2017	Guangdong	2017014746	2	201701474602	125	3.68819	20000	160	34	1	5	1	1	11.4043	1.26515	11.2795	3	1963.1	2.40841e+06	179725	125	5958.97	14018.2	1	1.50407	1963.1	0.171273	232485	1	14018.2
2017	Guangdong	2015027064	5	201502706405	15	3.68819	3000	200	23	1	5	0	1	11.4043	1.26515	11.2795	1	1963.1	2.40841e+06	179725	15	5958.97	14018.2	0	1.50407	1963.1	0.171273	232485	0	14018.2
2017	Guangdong	2015027064	4	201502706404	15	3.68819	3000	200	27	1	5	0	1	11.4043	1.26515	11.2795	1	1963.1	2.40841e+06	179725	15	5958.97	14018.2	0	1.50407	1963.1	0.171273	232485	0	14018.2
2017	Guangdong	2015027064	3	201502706403	15	3.68819	3000	200	29	1	5	0	1	11.4043	1.26515	11.2795	1	1963.1	2.40841e+06	179725	15	5958.97	14018.2	0	1.50407	1963.1	0.171273	232485	0	14018.2
2017	Guangdong	2015027064	2	201502706402	15	3.68819	3000	200	32	1	5	0	1	11.4043	1.26515	11.2795	1	1963.1	2.40841e+06	179725	15	5958.97	14018.2	1	1.50407	1963.1	0.171273	232485	0	14018.2
2017	Guangdong	2015027063	3	201502706303	13.4615	3.68819	2800	208	24	1	5	0	1	11.4043	1.26515	11.2795	2	1963.1	2.40841e+06	179725	13.4615	5958.97	14018.2	1	1.50407	1963.1	0.171273	232485	0	14018.2
2017	Guangdong	2015027060	7	201502706007	10.5769	3.68819	2200	208	28	0	3	1	1	11.4043	1.26515	11.2795	2	1963.1	2.40841e+06	179725	10.5769	5958.97	14018.2	1	1.50407	1963.1	0.171273	232485	0	14018.2
2017	Guangdong	2015025021	4	201502502104	31.25	3.68819	5500	176	31	0	2	1	1	11.4043	1.26515	11.2795	2	1963.1	2.40841e+06	179725	31.25	5958.97	14018.2	1	1.50407	1963.1	0.171273	232485	0	14018.2
2017	Guangdong	2015027060	5	201502706005	10.5769	3.68819	2200	208	33	1	3	1	1	11.4043	1.26515	11.2795	2	1963.1	2.40841e+06	179725	10.5769	5958.97	14018.2	1	1.50407	1963.1	0.171273	232485	0	14018.2
2017	Guangdong	2015027044	8	201502704408	16.6667	3.68819	5000	300	24	1	6	0	1	11.4043	1.26515	11.2795	2	1963.1	2.40841e+06	179725	16.6667	5958.97	14018.2	0	1.50407	1963.1	0.171273	232485	1	14018.2
2017	Guangdong	2017006785	1	201700678501	75.7576	3.68819	20000	264	30	1	6	1	1	11.4043	1.26515	11.2795	2	1963.1	2.40841e+06	179725	75.7576	5958.97	14018.2	1	1.50407	1963.1	0.171273	232485	0	14018.2
2017	Guangdong	2015027042	1	201502704201	25	3.68819	4500	180	30	1	6	1	1	11.4043	1.26515	11.2795	0	1963.1	2.40841e+06	179725	25	5958.97	14018.2	0	1.50407	1963.1	0.171273	232485	0	14018.2
2017	Guangdong	2015027041	5	201502704105	33.3333	3.68819	5000	150	30	1	5	0	1	11.4043	1.26515	11.2795	1	1963.1	2.40841e+06	179725	33.3333	5958.97	14018.2	0	1.50407	1963.1	0.171273	232485	0	14018.2
2017	Guangdong	2015027041	4	201502704104	11.3636	3.68819	2000	176	30	0	5	1	1	11.4043	1.26515	11.2795	2	1963.1	2.40841e+06	179725	11.3636	5958.97	14018.2	1	1.50407	1963.1	0.171273	232485	0	14018.2
2017	Guangdong	2015027041	3	201502704103	10.2273	3.68819	1800	176	32	1	5	1	1	11.4043	1.26515	11.2795	1	1963.1	2.40841e+06	179725	10.2273	5958.97	14018.2	1	1.50407	1963.1	0.171273	232485	0	14018.2
2017	Guangdong	2015027040	2	201502704002	94.5481	3.68819	19666	208	34	1	4	1	1	11.4043	1.26515	11.2795	1	1963.1	2.40841e+06	179725	94.5481	5958.97	14018.2	1	1.50407	1963.1	0.171273	232485	1	14018.2
2017	Guangdong	201107178	3	20110717803	14.4231	3.68819	3000	208	23	1	3	0	1	11.4043	1.26515	11.2795	1	1963.1	2.40841e+06	179725	14.4231	5958.97	14018.2	0	1.50407	1963.1	0.171273	232485	1	14018.2
2017	Guangdong	2015027025	1	201502702501	9.52381	3.68819	2700	283.5	19	1	5	0	1	11.4043	1.26515	11.2795	1	1963.1	2.40841e+06	179725	9.52381	5958.97	14018.2	0	1.50407	1963.1	0.171273	232485	1	14018.2
2017	Guangdong	2015027023	4	201502702304	21.4286	3.68819	6000	280	31	1	5	0	1	11.4043	1.26515	11.2795	1	1963.1	2.40841e+06	179725	21.4286	5958.97	14018.2	0	1.50407	1963.1	0.171273	232485	0	14018.2
2017	Guangdong	2015027023	3	201502702303	11.6071	3.68819	2600	224	28	1	5	0	1	11.4043	1.26515	11.2795	1	1963.1	2.40841e+06	179725	11.6071	5958.97	14018.2	0	1.50407	1963.1	0.171273	232485	0	14018.2
2017	Guangdong	201107177	3	20110717703	5.55556	3.68819	2000	360	22	1	6	0	1	11.4043	1.26515	11.2795	2	1963.1	2.40841e+06	179725	5.55556	5958.97	14018.2	1	1.50407	1963.1	0.171273	232485	0	14018.2
2017	Guangdong	2015027019	1	201502701901	5.15152	3.68819	1700	330	23	1	6	0	1	11.4043	1.26515	11.2795	1	1963.1	2.40841e+06	179725	5.15152	5958.97	14018.2	0	1.50407	1963.1	0.171273	232485	0	14018.2
2017	Guangdong	2015027016	2	201502701602	11.4583	3.68819	2750	240	29	1	5	1	1	11.4043	1.26515	11.2795	2	1963.1	2.40841e+06	179725	11.4583	5958.97	14018.2	1	1.50407	1963.1	0.171273	232485	0	14018.2
2017	Guangdong	2015027015	2	201502701502	12.0192	3.68819	2500	208	34	0	5	1	1	11.4043	1.26515	11.2795	1	1963.1	2.40841e+06	179725	12.0192	5958.97	14018.2	1	1.50407	1963.1	0.171273	232485	0	14018.2
2017	Guangdong	201107174	5	20110717405	14.4231	3.68819	3000	208	35	0	2	1	1	11.4043	1.26515	11.2795	0	1963.1	2.40841e+06	179725	14.4231	5958.97	14018.2	0	1.50407	1963.1	0.171273	232485	0	14018.2
2017	Guangdong	2015027013	5	201502701305	10.4167	3.68819	2500	240	26	1	2	0	1	11.4043	1.26515	11.2795	2	1963.1	2.40841e+06	179725	10.4167	5958.97	14018.2	1	1.50407	1963.1	0.171273	232485	0	14018.2
2017	Guangdong	2017014915	1	201701491501	17.0455	3.68819	3000	176	22	0	2	0	1	11.4043	1.26515	11.2795	2	1963.1	2.40841e+06	179725	17.0455	5958.97	14018.2	1	1.50407	1963.1	0.171273	232485	0	14018.2
2017	Guangdong	2017020430	6	201702043006	41.6667	3.68819	7000	168	26	1	6	0	1	11.4043	1.26515	11.2795	2	1963.1	2.40841e+06	179725	41.6667	5958.97	14018.2	1	1.50407	1963.1	0.171273	232485	0	14018.2
2017	Guangdong	2017006958	4	201700695804	13.8889	3.68819	3000	216	30	0	5	1	1	11.4043	1.26515	11.2795	2	1963.1	2.40841e+06	179725	13.8889	5958.97	14018.2	1	1.50407	1963.1	0.171273	232485	1	14018.2
2017	Guangdong	2015026966	7	201502696607	15.625	3.68819	3000	192	35	1	5	1	1	11.4043	1.26515	11.2795	2	1963.1	2.40841e+06	179725	15.625	5958.97	14018.2	1	1.50407	1963.1	0.171273	232485	1	14018.2
2017	Guangdong	2015026956	3	201502695603	14.4231	3.68819	3000	208	24	0	5	0	1	11.4043	1.26515	11.2795	2	1963.1	2.40841e+06	179725	14.4231	5958.97	14018.2	1	1.50407	1963.1	0.171273	232485	1	14018.2
2017	Guangdong	2015026946	4	201502694604	35.7143	3.68819	6000	168	25	1	5	0	1	11.4043	1.26515	11.2795	2	1963.1	2.40841e+06	179725	35.7143	5958.97	14018.2	1	1.50407	1963.1	0.171273	232485	0	14018.2
2017	Guangdong	2015026944	1	201502694401	22.7273	3.68819	3000	132	35	0	3	1	1	11.4043	1.26515	11.2795	2	1963.1	2.40841e+06	179725	22.7273	5958.97	14018.2	1	1.50407	1963.1	0.171273	232485	0	14018.2
2017	Guangdong	201107142	7	20110714207	12.0192	3.68819	2500	208	30	0	6	1	1	11.4043	1.26515	11.2795	2	1963.1	2.40841e+06	179725	12.0192	5958.97	14018.2	1	1.50407	1963.1	0.171273	232485	0	14018.2
2017	Guangdong	2015026937	1	201502693701	20.979	3.68819	3000	143	33	0	3	1	1	11.4043	1.26515	11.2795	2	1963.1	2.40841e+06	179725	20.979	5958.97	14018.2	1	1.50407	1963.1	0.171273	232485	0	14018.2
2017	Guangdong	2015026927	5	201502692705	16.6667	3.68819	3200	192	27	1	5	0	1	11.4043	1.26515	11.2795	2	1963.1	2.40841e+06	179725	16.6667	5958.97	14018.2	1	1.50407	1963.1	0.171273	232485	0	14018.2
2017	Guangdong	2015026927	2	201502692702	18.75	3.68819	3000	160	30	0	3	1	1	11.4043	1.26515	11.2795	2	1963.1	2.40841e+06	179725	18.75	5958.97	14018.2	1	1.50407	1963.1	0.171273	232485	0	14018.2
2017	Guangdong	2015026927	1	201502692701	20.0893	3.68819	4500	224	29	1	5	1	1	11.4043	1.26515	11.2795	2	1963.1	2.40841e+06	179725	20.0893	5958.97	14018.2	1	1.50407	1963.1	0.171273	232485	0	14018.2
2017	Guangdong	2015026918	3	201502691803	35.7143	3.68819	5500	154	31	1	6	1	1	11.4043	1.26515	11.2795	2	1963.1	2.40841e+06	179725	35.7143	5958.97	14018.2	1	1.50407	1963.1	0.171273	232485	0	14018.2
2017	Guangdong	201107174	2	20110717402	10	3.68819	3000	300	29	1	6	1	1	11.4043	1.26515	11.2795	1	1963.1	2.40841e+06	179725	10	5958.97	14018.2	1	1.50407	1963.1	0.171273	232485	0	14018.2
2017	Guangdong	2015026910	3	201502691003	8.33333	3.68819	2000	240	24	1	5	1	1	11.4043	1.26515	11.2795	2	1963.1	2.40841e+06	179725	8.33333	5958.97	14018.2	1	1.50407	1963.1	0.171273	232485	0	14018.2
2017	Guangdong	2017007050	2	201700705002	28.8462	3.68819	6000	208	32	0	6	1	1	11.4043	1.26515	11.2795	1	1963.1	2.40841e+06	179725	28.8462	5958.97	14018.2	0	1.50407	1963.1	0.171273	232485	0	14018.2
2017	Guangdong	2017015000	1	201701500001	6.25	3.68819	1000	160	20	1	6	0	1	11.4043	1.26515	11.2795	1	1963.1	2.40841e+06	179725	6.25	5958.97	14018.2	1	1.50407	1963.1	0.171273	232485	0	14018.2
2017	Guangdong	2015026893	5	201502689305	31.4685	3.68819	4500	143	29	0	3	1	1	11.4043	1.26515	11.2795	2	1963.1	2.40841e+06	179725	31.4685	5958.97	14018.2	1	1.50407	1963.1	0.171273	232485	0	14018.2
2017	Guangdong	2015026893	1	201502689301	25.5682	3.68819	4500	176	26	1	3	1	1	11.4043	1.26515	11.2795	2	1963.1	2.40841e+06	179725	25.5682	5958.97	14018.2	1	1.50407	1963.1	0.171273	232485	0	14018.2
2017	Guangdong	2015026804	2	201502680402	19.8864	3.68819	3500	176	33	0	5	1	1	11.4043	1.26515	11.2795	1	1963.1	2.40841e+06	179725	19.8864	5958.97	14018.2	1	1.50407	1963.1	0.171273	232485	0	14018.2
2017	Guangdong	2015026804	1	201502680401	19.9405	3.68819	6700	336	33	1	5	1	1	11.4043	1.26515	11.2795	1	1963.1	2.40841e+06	179725	19.9405	5958.97	14018.2	0	1.50407	1963.1	0.171273	232485	0	14018.2
2017	Guangdong	2015026797	2	201502679702	16.0256	3.68819	5000	312	33	1	5	1	1	11.4043	1.26515	11.2795	2	1963.1	2.40841e+06	179725	16.0256	5958.97	14018.2	1	1.50407	1963.1	0.171273	232485	0	14018.2
2017	Guangdong	2015026797	1	201502679701	10.7143	3.68819	3000	280	28	0	5	1	1	11.4043	1.26515	11.2795	1	1963.1	2.40841e+06	179725	10.7143	5958.97	14018.2	1	1.50407	1963.1	0.171273	232485	0	14018.2
2017	Guangdong	2015026794	1	201502679401	23.8095	3.68819	5500	231	30	1	4	0	1	11.4043	1.26515	11.2795	1	1963.1	2.40841e+06	179725	23.8095	5958.97	14018.2	1	1.50407	1963.1	0.171273	232485	0	14018.2
2017	Guangdong	2015026789	1	201502678901	17.094	3.68819	4000	234	28	1	5	1	1	11.4043	1.26515	11.2795	1	1963.1	2.40841e+06	179725	17.094	5958.97	14018.2	1	1.50407	1963.1	0.171273	232485	0	14018.2
2017	Guangdong	2015026780	1	201502678001	13.4615	3.68819	2800	208	24	1	3	0	1	11.4043	1.26515	11.2795	1	1963.1	2.40841e+06	179725	13.4615	5958.97	14018.2	1	1.50407	1963.1	0.171273	232485	0	14018.2
2017	Guangdong	2015026776	2	201502677602	75	3.68819	12000	160	35	1	2	1	1	11.4043	1.26515	11.2795	2	1963.1	2.40841e+06	179725	75	5958.97	14018.2	1	1.50407	1963.1	0.171273	232485	0	14018.2
2017	Guangdong	2017015068	3	201701506803	22.2222	3.68819	4000	180	28	1	2	0	1	11.4043	1.26515	11.2795	3	1963.1	2.40841e+06	179725	22.2222	5958.97	14018.2	1	1.50407	1963.1	0.171273	232485	0	14018.2
2017	Guangdong	2015026759	2	201502675902	51.1364	3.68819	9000	176	33	1	5	1	1	11.4043	1.26515	11.2795	2	1963.1	2.40841e+06	179725	51.1364	5958.97	14018.2	1	1.50407	1963.1	0.171273	232485	1	14018.2
2017	Guangdong	2015026750	4	201502675004	23.0769	3.68819	6000	260	30	0	5	1	1	11.4043	1.26515	11.2795	2	1963.1	2.40841e+06	179725	23.0769	5958.97	14018.2	1	1.50407	1963.1	0.171273	232485	0	14018.2
2017	Guangdong	2015026750	3	201502675003	64.9351	3.68819	10000	154	32	1	5	1	1	11.4043	1.26515	11.2795	3	1963.1	2.40841e+06	179725	64.9351	5958.97	14018.2	1	1.50407	1963.1	0.171273	232485	0	14018.2
2017	Guangdong	2015026744	3	201502674403	12.1023	3.68819	2130	176	33	1	3	1	1	11.4043	1.26515	11.2795	1	1963.1	2.40841e+06	179725	12.1023	5958.97	14018.2	0	1.50407	1963.1	0.171273	232485	1	14018.2
2017	Guangdong	2017015132	1	201701513201	25.5682	3.68819	4500	176	23	0	5	0	1	11.4043	1.26515	11.2795	2	1963.1	2.40841e+06	179725	25.5682	5958.97	14018.2	1	1.50407	1963.1	0.171273	232485	0	14018.2
2017	Guangdong	2015026734	3	201502673403	12.5	3.68819	3000	240	19	1	6	0	0	11.4043	1.26515	11.2795	1	1963.1	2.40841e+06	179725	12.5	5958.97	14018.2	0	1.50407	1963.1	0.171273	232485	0	14018.2
2017	Guangdong	2015026733	2	201502673302	8.71212	3.68819	2300	264	32	0	5	1	1	11.4043	1.26515	11.2795	0	1963.1	2.40841e+06	179725	8.71212	5958.97	14018.2	1	1.50407	1963.1	0.171273	232485	0	14018.2
2017	Guangdong	2015026725	1	201502672501	41.6667	3.68819	9000	216	35	0	5	1	1	11.4043	1.26515	11.2795	2	1963.1	2.40841e+06	179725	41.6667	5958.97	14018.2	1	1.50407	1963.1	0.171273	232485	1	14018.2
2017	Guangdong	2015026724	3	201502672403	8.33333	3.68819	3000	360	20	0	6	0	1	11.4043	1.26515	11.2795	2	1963.1	2.40841e+06	179725	8.33333	5958.97	14018.2	0	1.50407	1963.1	0.171273	232485	0	14018.2
2017	Guangdong	2015028005	1	201502800501	11.9048	3.68819	3000	252	28	1	5	0	1	11.4043	1.26515	11.2795	1	1963.1	2.40841e+06	179725	11.9048	5958.97	14018.2	1	1.50407	1963.1	0.171273	232485	0	14018.2
2017	Guangdong	2017015224	2	201701522402	17.0455	3.68819	3000	176	25	1	5	0	1	11.4043	1.26515	11.2795	2	1963.1	2.40841e+06	179725	17.0455	5958.97	14018.2	1	1.50407	1963.1	0.171273	232485	0	14018.2
2017	Guangdong	2017007234	1	201700723401	18.75	3.68819	3000	160	35	0	5	1	1	11.4043	1.26515	11.2795	2	1963.1	2.40841e+06	179725	18.75	5958.97	14018.2	1	1.50407	1963.1	0.171273	232485	0	14018.2
2017	Guangdong	2017007234	3	201700723403	20.8333	3.68819	4000	192	35	1	5	1	1	11.4043	1.26515	11.2795	2	1963.1	2.40841e+06	179725	20.8333	5958.97	14018.2	1	1.50407	1963.1	0.171273	232485	0	14018.2
2017	Guangdong	2017015224	3	201701522403	12.5	3.68819	3000	240	24	1	5	0	1	11.4043	1.26515	11.2795	1	1963.1	2.40841e+06	179725	12.5	5958.97	14018.2	1	1.50407	1963.1	0.171273	232485	0	14018.2
2017	Guangdong	201107171	5	20110717105	14.4231	3.68819	3000	208	29	0	6	1	1	11.4043	1.26515	11.2795	2	1963.1	2.40841e+06	179725	14.4231	5958.97	14018.2	1	1.50407	1963.1	0.171273	232485	1	14018.2
2017	Guangdong	201107171	3	20110717103	19.2308	3.68819	5000	260	32	1	6	1	1	11.4043	1.26515	11.2795	2	1963.1	2.40841e+06	179725	19.2308	5958.97	14018.2	0	1.50407	1963.1	0.171273	232485	1	14018.2
2017	Guangdong	2015026699	1	201502669901	45.4545	3.68819	8000	176	33	1	5	0	1	11.4043	1.26515	11.2795	2	1963.1	2.40841e+06	179725	45.4545	5958.97	14018.2	1	1.50407	1963.1	0.171273	232485	0	14018.2
2017	Guangdong	2015026697	2	201502669702	13.369	3.68819	2500	187	25	0	5	1	1	11.4043	1.26515	11.2795	1	1963.1	2.40841e+06	179725	13.369	5958.97	14018.2	1	1.50407	1963.1	0.171273	232485	0	14018.2
2017	Guangdong	2015026697	1	201502669701	21.875	3.68819	3500	160	28	1	5	1	1	11.4043	1.26515	11.2795	2	1963.1	2.40841e+06	179725	21.875	5958.97	14018.2	1	1.50407	1963.1	0.171273	232485	0	14018.2
2017	Guangdong	2015026693	2	201502669302	38.6473	3.68819	8000	207	25	0	5	1	1	11.4043	1.26515	11.2795	2	1963.1	2.40841e+06	179725	38.6473	5958.97	14018.2	1	1.50407	1963.1	0.171273	232485	0	14018.2
2017	Guangdong	2015026693	1	201502669301	41.6667	3.68819	10000	240	28	1	5	1	1	11.4043	1.26515	11.2795	2	1963.1	2.40841e+06	179725	41.6667	5958.97	14018.2	1	1.50407	1963.1	0.171273	232485	0	14018.2
2017	Guangdong	2015026685	2	201502668502	25.5682	3.68819	4500	176	31	0	5	1	1	11.4043	1.26515	11.2795	1	1963.1	2.40841e+06	179725	25.5682	5958.97	14018.2	1	1.50407	1963.1	0.171273	232485	0	14018.2
2017	Guangdong	2015026685	1	201502668501	41.6667	3.68819	8000	192	35	1	5	1	1	11.4043	1.26515	11.2795	2	1963.1	2.40841e+06	179725	41.6667	5958.97	14018.2	1	1.50407	1963.1	0.171273	232485	0	14018.2
2017	Guangdong	2017015260	2	201701526002	62.5	3.68819	10000	160	32	1	4	1	1	11.4043	1.26515	11.2795	3	1963.1	2.40841e+06	179725	62.5	5958.97	14018.2	1	1.50407	1963.1	0.171273	232485	0	14018.2
2017	Guangdong	2015026682	2	201502668202	34.0909	3.68819	6000	176	33	0	5	1	1	11.4043	1.26515	11.2795	2	1963.1	2.40841e+06	179725	34.0909	5958.97	14018.2	1	1.50407	1963.1	0.171273	232485	0	14018.2
2017	Guangdong	2015026682	1	201502668201	36.3636	3.68819	8000	220	33	1	5	1	1	11.4043	1.26515	11.2795	2	1963.1	2.40841e+06	179725	36.3636	5958.97	14018.2	1	1.50407	1963.1	0.171273	232485	0	14018.2
2017	Guangdong	2015026680	1	201502668001	25.5682	3.68819	4500	176	31	1	4	0	1	11.4043	1.26515	11.2795	2	1963.1	2.40841e+06	179725	25.5682	5958.97	14018.2	1	1.50407	1963.1	0.171273	232485	0	14018.2
2017	Guangdong	2015026678	1	201502667801	8.01282	3.68819	2500	312	30	0	5	1	0	11.4043	1.26515	11.2795	0	1963.1	2.40841e+06	179725	8.01282	5958.97	14018.2	1	1.50407	1963.1	0.171273	232485	0	14018.2
2017	Guangdong	2015026671	1	201502667101	30.303	3.68819	5000	165	30	1	2	0	1	11.4043	1.26515	11.2795	1	1963.1	2.40841e+06	179725	30.303	5958.97	14018.2	1	1.50407	1963.1	0.171273	232485	0	14018.2
2017	Guangdong	2015026670	1	201502667001	56.8182	3.68819	10000	176	30	1	4	1	1	11.4043	1.26515	11.2795	2	1963.1	2.40841e+06	179725	56.8182	5958.97	14018.2	1	1.50407	1963.1	0.171273	232485	0	14018.2
2017	Guangdong	2015026666	5	201502666605	69.45	3.68819	4167	60	29	1	5	0	1	11.4043	1.26515	11.2795	2	1963.1	2.40841e+06	179725	69.45	5958.97	14018.2	1	1.50407	1963.1	0.171273	232485	1	14018.2
2017	Guangdong	2015026656	2	201502665602	19.9134	3.68819	4600	231	29	0	4	1	1	11.4043	1.26515	11.2795	2	1963.1	2.40841e+06	179725	19.9134	5958.97	14018.2	1	1.50407	1963.1	0.171273	232485	0	14018.2
2017	Guangdong	2015026656	1	201502665601	25	3.68819	5500	220	28	1	4	1	1	11.4043	1.26515	11.2795	2	1963.1	2.40841e+06	179725	25	5958.97	14018.2	1	1.50407	1963.1	0.171273	232485	0	14018.2
2017	Guangdong	2015026653	1	201502665301	72.1154	3.68819	15000	208	23	1	6	0	1	11.4043	1.26515	11.2795	1	1963.1	2.40841e+06	179725	72.1154	5958.97	14018.2	1	1.50407	1963.1	0.171273	232485	0	14018.2
2017	Guangdong	2015026642	3	201502664203	17.7885	3.68819	3700	208	23	0	5	0	1	11.4043	1.26515	11.2795	1	1963.1	2.40841e+06	179725	17.7885	5958.97	14018.2	1	1.50407	1963.1	0.171273	232485	0	14018.2
2017	Guangdong	2015026640	2	201502664002	11.2179	3.68819	3500	312	33	1	5	1	1	11.4043	1.26515	11.2795	1	1963.1	2.40841e+06	179725	11.2179	5958.97	14018.2	1	1.50407	1963.1	0.171273	232485	0	14018.2
2017	Guangdong	2015026640	1	201502664001	15.625	3.68819	3000	192	31	0	5	1	1	11.4043	1.26515	11.2795	2	1963.1	2.40841e+06	179725	15.625	5958.97	14018.2	1	1.50407	1963.1	0.171273	232485	0	14018.2
2017	Guangdong	2017007348	1	201700734801	48.0769	3.68819	10000	208	28	1	5	1	1	11.4043	1.26515	11.2795	2	1963.1	2.40841e+06	179725	48.0769	5958.97	14018.2	1	1.50407	1963.1	0.171273	232485	0	14018.2
2017	Guangdong	2017007348	2	201700734802	34.0909	3.68819	6000	176	30	0	3	1	1	11.4043	1.26515	11.2795	2	1963.1	2.40841e+06	179725	34.0909	5958.97	14018.2	1	1.50407	1963.1	0.171273	232485	0	14018.2
2017	Guangdong	2015026628	3	201502662803	68.1818	3.68819	12000	176	29	1	5	1	1	11.4043	1.26515	11.2795	2	1963.1	2.40841e+06	179725	68.1818	5958.97	14018.2	1	1.50407	1963.1	0.171273	232485	0	14018.2
2017	Guangdong	2015026625	1	201502662501	14.4231	3.68819	3000	208	32	0	5	1	1	11.4043	1.26515	11.2795	1	1963.1	2.40841e+06	179725	14.4231	5958.97	14018.2	0	1.50407	1963.1	0.171273	232485	0	14018.2
2017	Guangdong	2015026622	4	201502662204	22.5	3.68819	3600	160	26	0	2	0	1	11.4043	1.26515	11.2795	2	1963.1	2.40841e+06	179725	22.5	5958.97	14018.2	1	1.50407	1963.1	0.171273	232485	0	14018.2
2017	Guangdong	2015026620	1	201502662001	10.7143	3.68819	3000	280	30	1	5	0	1	11.4043	1.26515	11.2795	2	1963.1	2.40841e+06	179725	10.7143	5958.97	14018.2	0	1.50407	1963.1	0.171273	232485	0	14018.2
2017	Guangdong	2015026618	2	201502661802	9.61538	3.68819	2000	208	20	1	6	0	1	11.4043	1.26515	11.2795	2	1963.1	2.40841e+06	179725	9.61538	5958.97	14018.2	1	1.50407	1963.1	0.171273	232485	0	14018.2
2017	Guangdong	2015026618	1	201502661801	14.4231	3.68819	3000	208	24	1	5	1	1	11.4043	1.26515	11.2795	1	1963.1	2.40841e+06	179725	14.4231	5958.97	14018.2	1	1.50407	1963.1	0.171273	232485	0	14018.2
2017	Guangdong	2017000182	1	201700018201	71.4286	3.68819	10000	140	24	1	5	0	1	11.4043	1.26515	11.2795	1	1963.1	2.40841e+06	179725	71.4286	5958.97	14018.2	1	1.50407	1963.1	0.171273	232485	0	14018.2
2017	Guangdong	2017000182	2	201700018202	43.2692	3.68819	9000	208	28	0	2	0	1	11.4043	1.26515	11.2795	2	1963.1	2.40841e+06	179725	43.2692	5958.97	14018.2	1	1.50407	1963.1	0.171273	232485	0	14018.2
2017	Guangdong	2015026606	1	201502660601	11.3636	3.68819	2000	176	24	1	3	0	1	11.4043	1.26515	11.2795	2	1963.1	2.40841e+06	179725	11.3636	5958.97	14018.2	1	1.50407	1963.1	0.171273	232485	0	14018.2
2017	Guangdong	2017007396	1	201700739601	50	3.68819	8000	160	30	0	5	1	1	11.4043	1.26515	11.2795	2	1963.1	2.40841e+06	179725	50	5958.97	14018.2	1	1.50407	1963.1	0.171273	232485	0	14018.2
2017	Guangdong	2015026590	2	201502659002	17.094	3.68819	4000	234	29	0	5	1	1	11.4043	1.26515	11.2795	1	1963.1	2.40841e+06	179725	17.094	5958.97	14018.2	0	1.50407	1963.1	0.171273	232485	0	14018.2
2017	Guangdong	2015026580	2	201502658002	19.4444	3.68819	3500	180	33	0	5	1	1	11.4043	1.26515	11.2795	1	1963.1	2.40841e+06	179725	19.4444	5958.97	14018.2	0	1.50407	1963.1	0.171273	232485	1	14018.2
2017	Guangdong	2017000282	1	201700028201	31.25	3.68819	6000	192	31	1	4	1	1	11.4043	1.26515	11.2795	2	1963.1	2.40841e+06	179725	31.25	5958.97	14018.2	1	1.50407	1963.1	0.171273	232485	0	14018.2
2017	Guangdong	2015026571	2	201502657102	78.125	3.68819	15000	192	34	1	5	1	1	11.4043	1.26515	11.2795	2	1963.1	2.40841e+06	179725	78.125	5958.97	14018.2	1	1.50407	1963.1	0.171273	232485	0	14018.2
2017	Guangdong	2015026568	5	201502656805	60.6061	3.68819	10000	165	30	0	5	1	1	11.4043	1.26515	11.2795	2	1963.1	2.40841e+06	179725	60.6061	5958.97	14018.2	1	1.50407	1963.1	0.171273	232485	1	14018.2
2017	Guangdong	2017000290	3	201700029003	10.4167	3.68819	2500	240	25	1	5	0	1	11.4043	1.26515	11.2795	2	1963.1	2.40841e+06	179725	10.4167	5958.97	14018.2	0	1.50407	1963.1	0.171273	232485	0	14018.2
2017	Guangdong	2015026568	1	201502656801	38.0952	3.68819	6000	157.5	24	1	5	0	1	11.4043	1.26515	11.2795	2	1963.1	2.40841e+06	179725	38.0952	5958.97	14018.2	1	1.50407	1963.1	0.171273	232485	1	14018.2
2017	Guangdong	2015026567	2	201502656702	85.2273	3.68819	15000	176	30	0	5	1	1	11.4043	1.26515	11.2795	2	1963.1	2.40841e+06	179725	85.2273	5958.97	14018.2	1	1.50407	1963.1	0.171273	232485	0	14018.2
2017	Guangdong	2015026567	1	201502656701	85.2273	3.68819	15000	176	31	1	5	1	1	11.4043	1.26515	11.2795	2	1963.1	2.40841e+06	179725	85.2273	5958.97	14018.2	1	1.50407	1963.1	0.171273	232485	0	14018.2
2017	Guangdong	2015026565	3	201502656503	5.35714	3.68819	1500	280	32	0	6	1	1	11.4043	1.26515	11.2795	1	1963.1	2.40841e+06	179725	5.35714	5958.97	14018.2	1	1.50407	1963.1	0.171273	232485	1	14018.2
2017	Guangdong	2015026557	3	201502655703	22.7273	3.68819	4000	176	34	1	3	1	1	11.4043	1.26515	11.2795	2	1963.1	2.40841e+06	179725	22.7273	5958.97	14018.2	1	1.50407	1963.1	0.171273	232485	0	14018.2
2017	Guangdong	2017015452	3	201701545203	20.8333	3.68819	4000	192	33	1	6	1	1	11.4043	1.26515	11.2795	2	1963.1	2.40841e+06	179725	20.8333	5958.97	14018.2	0	1.50407	1963.1	0.171273	232485	0	14018.2
2017	Guangdong	2017015452	4	201701545204	20.8333	3.68819	4000	192	33	0	6	1	1	11.4043	1.26515	11.2795	2	1963.1	2.40841e+06	179725	20.8333	5958.97	14018.2	0	1.50407	1963.1	0.171273	232485	0	14018.2
2017	Guangdong	2017000329	1	201700032901	18.1818	3.68819	3000	165	27	0	5	1	1	11.4043	1.26515	11.2795	1	1963.1	2.40841e+06	179725	18.1818	5958.97	14018.2	1	1.50407	1963.1	0.171273	232485	0	14018.2
2017	Guangdong	2017000329	2	201700032902	20.8333	3.68819	5000	240	28	1	5	1	1	11.4043	1.26515	11.2795	1	1963.1	2.40841e+06	179725	20.8333	5958.97	14018.2	1	1.50407	1963.1	0.171273	232485	0	14018.2
2017	Guangdong	2015026552	1	201502655201	51.1364	3.68819	9000	176	31	0	4	1	0	11.4043	1.26515	11.2795	2	1963.1	2.40841e+06	179725	51.1364	5958.97	14018.2	1	1.50407	1963.1	0.171273	232485	1	14018.2
2017	Guangdong	2015026546	2	201502654602	15.5303	3.68819	4100	264	31	0	4	1	1	11.4043	1.26515	11.2795	1	1963.1	2.40841e+06	179725	15.5303	5958.97	14018.2	1	1.50407	1963.1	0.171273	232485	1	14018.2
2017	Guangdong	2015026541	2	201502654102	55.5556	3.68819	15000	270	32	1	5	1	1	11.4043	1.26515	11.2795	2	1963.1	2.40841e+06	179725	55.5556	5958.97	14018.2	1	1.50407	1963.1	0.171273	232485	0	14018.2
2017	Guangdong	2015026541	1	201502654101	49.3827	3.68819	12000	243	30	0	5	1	1	11.4043	1.26515	11.2795	3	1963.1	2.40841e+06	179725	49.3827	5958.97	14018.2	1	1.50407	1963.1	0.171273	232485	0	14018.2
2017	Guangdong	2015026540	2	201502654002	11.2179	3.68819	3500	312	28	1	6	1	1	11.4043	1.26515	11.2795	1	1963.1	2.40841e+06	179725	11.2179	5958.97	14018.2	1	1.50407	1963.1	0.171273	232485	0	14018.2
2017	Guangdong	2015026540	1	201502654001	12.3077	3.68819	3200	260	30	1	2	0	1	11.4043	1.26515	11.2795	1	1963.1	2.40841e+06	179725	12.3077	5958.97	14018.2	1	1.50407	1963.1	0.171273	232485	0	14018.2
2017	Guangdong	2015026539	1	201502653901	28.4091	3.68819	5000	176	29	1	5	1	1	11.4043	1.26515	11.2795	2	1963.1	2.40841e+06	179725	28.4091	5958.97	14018.2	1	1.50407	1963.1	0.171273	232485	0	14018.2
2017	Guangdong	2017009030	3	201700903003	16.8269	3.68819	3500	208	27	1	5	1	1	11.4043	1.26515	11.2795	2	1963.1	2.40841e+06	179725	16.8269	5958.97	14018.2	1	1.50407	1963.1	0.171273	232485	1	14018.2
2017	Guangdong	2015026536	1	201502653601	34.0909	3.68819	6000	176	31	1	5	1	1	11.4043	1.26515	11.2795	2	1963.1	2.40841e+06	179725	34.0909	5958.97	14018.2	1	1.50407	1963.1	0.171273	232485	0	14018.2
2017	Guangdong	2015026525	3	201502652503	34.0909	3.68819	6000	176	27	1	5	0	1	11.4043	1.26515	11.2795	1	1963.1	2.40841e+06	179725	34.0909	5958.97	14018.2	1	1.50407	1963.1	0.171273	232485	1	14018.2
2017	Guangdong	2017012708	1	201701270801	17.4825	3.68819	2500	143	24	0	2	0	1	11.4043	1.26515	11.2795	1	1963.1	2.40841e+06	179725	17.4825	5958.97	14018.2	1	1.50407	1963.1	0.171273	232485	0	14018.2
2017	Guangdong	2017012704	1	201701270401	25.5682	3.68819	4500	176	23	0	2	0	1	11.4043	1.26515	11.2795	1	1963.1	2.40841e+06	179725	25.5682	5958.97	14018.2	1	1.50407	1963.1	0.171273	232485	0	14018.2
2017	Guangdong	2015026522	3	201502652203	37.8788	3.68819	5000	132	22	1	4	0	1	11.4043	1.26515	11.2795	2	1963.1	2.40841e+06	179725	37.8788	5958.97	14018.2	1	1.50407	1963.1	0.171273	232485	1	14018.2
2017	Guangdong	201107146	1	20110714601	25.641	3.68819	4000	156	31	1	6	1	1	11.4043	1.26515	11.2795	1	1963.1	2.40841e+06	179725	25.641	5958.97	14018.2	1	1.50407	1963.1	0.171273	232485	0	14018.2
2017	Guangdong	2015026500	2	201502650002	22.7273	3.68819	5000	220	26	1	6	0	1	11.4043	1.26515	11.2795	2	1963.1	2.40841e+06	179725	22.7273	5958.97	14018.2	1	1.50407	1963.1	0.171273	232485	0	14018.2
2017	Guangdong	2015027575	7	201502757507	6.66667	3.68819	2000	300	21	1	5	0	1	11.4043	1.26515	11.2795	1	1963.1	2.40841e+06	179725	6.66667	5958.97	14018.2	0	1.50407	1963.1	0.171273	232485	1	14018.2
2017	Guangdong	2017007548	1	201700754801	20.202	3.68819	4000	198	24	1	6	0	1	11.4043	1.26515	11.2795	2	1963.1	2.40841e+06	179725	20.202	5958.97	14018.2	1	1.50407	1963.1	0.171273	232485	0	14018.2
2017	Guangdong	2017007548	2	201700754802	22.7273	3.68819	4000	176	24	0	3	0	1	11.4043	1.26515	11.2795	2	1963.1	2.40841e+06	179725	22.7273	5958.97	14018.2	1	1.50407	1963.1	0.171273	232485	0	14018.2
2017	Guangdong	2017009030	4	201700903004	13.6364	3.68819	2400	176	26	0	5	1	1	11.4043	1.26515	11.2795	2	1963.1	2.40841e+06	179725	13.6364	5958.97	14018.2	1	1.50407	1963.1	0.171273	232485	1	14018.2
2017	Guangdong	2015026487	2	201502648702	113.636	3.68819	20000	176	35	0	5	1	1	11.4043	1.26515	11.2795	3	1963.1	2.40841e+06	179725	113.636	5958.97	14018.2	1	1.50407	1963.1	0.171273	232485	0	14018.2
2017	Guangdong	2017015619	1	201701561901	64.1026	3.68819	15000	234	32	1	2	1	1	11.4043	1.26515	11.2795	2	1963.1	2.40841e+06	179725	64.1026	5958.97	14018.2	0	1.50407	1963.1	0.171273	232485	1	14018.2
2017	Guangdong	2015026481	2	201502648102	23.1481	3.68819	5000	216	33	0	2	1	1	11.4043	1.26515	11.2795	2	1963.1	2.40841e+06	179725	23.1481	5958.97	14018.2	1	1.50407	1963.1	0.171273	232485	0	14018.2
2017	Guangdong	2015026481	1	201502648101	60.1852	3.68819	13000	216	32	1	2	1	0	11.4043	1.26515	11.2795	2	1963.1	2.40841e+06	179725	60.1852	5958.97	14018.2	1	1.50407	1963.1	0.171273	232485	0	14018.2
2017	Guangdong	2017007615	3	201700761503	13.3929	3.68819	3000	224	26	1	5	0	1	11.4043	1.26515	11.2795	1	1963.1	2.40841e+06	179725	13.3929	5958.97	14018.2	0	1.50407	1963.1	0.171273	232485	0	14018.2
2017	Guangdong	2017015755	1	201701575501	23.1481	3.68819	5000	216	23	1	5	0	1	11.4043	1.26515	11.2795	1	1963.1	2.40841e+06	179725	23.1481	5958.97	14018.2	1	1.50407	1963.1	0.171273	232485	0	14018.2
2017	Guangdong	2017015780	2	201701578002	85.2273	3.68819	15000	176	34	0	4	1	1	11.4043	1.26515	11.2795	2	1963.1	2.40841e+06	179725	85.2273	5958.97	14018.2	1	1.50407	1963.1	0.171273	232485	1	14018.2
2017	Guangdong	2017015875	1	201701587501	28.9855	3.68819	6000	207	27	0	5	0	1	11.4043	1.26515	11.2795	2	1963.1	2.40841e+06	179725	28.9855	5958.97	14018.2	1	1.50407	1963.1	0.171273	232485	0	14018.2
2017	Guangdong	2017015922	3	201701592203	25	3.68819	4000	160	26	0	2	0	1	11.4043	1.26515	11.2795	2	1963.1	2.40841e+06	179725	25	5958.97	14018.2	1	1.50407	1963.1	0.171273	232485	1	14018.2
2017	Guangdong	2017012617	2	201701261702	34.0909	3.68819	6000	176	29	0	2	1	1	11.4043	1.26515	11.2795	3	1963.1	2.40841e+06	179725	34.0909	5958.97	14018.2	1	1.50407	1963.1	0.171273	232485	0	14018.2
2017	Guangdong	2017000554	1	201700055401	45.4545	3.68819	8000	176	25	0	4	0	1	11.4043	1.26515	11.2795	2	1963.1	2.40841e+06	179725	45.4545	5958.97	14018.2	1	1.50407	1963.1	0.171273	232485	1	14018.2
2017	Guangdong	201107146	4	20110714604	16.8269	3.68819	3500	208	31	0	5	1	1	11.4043	1.26515	11.2795	1	1963.1	2.40841e+06	179725	16.8269	5958.97	14018.2	1	1.50407	1963.1	0.171273	232485	0	14018.2
2017	Guangdong	2017016041	1	201701604101	45.4545	3.68819	10000	220	28	1	5	0	1	11.4043	1.26515	11.2795	2	1963.1	2.40841e+06	179725	45.4545	5958.97	14018.2	1	1.50407	1963.1	0.171273	232485	0	14018.2
2017	Guangdong	2017016048	1	201701604801	12.1795	3.68819	3800	312	27	0	5	1	1	11.4043	1.26515	11.2795	1	1963.1	2.40841e+06	179725	12.1795	5958.97	14018.2	1	1.50407	1963.1	0.171273	232485	0	14018.2
2017	Guangdong	2017016048	2	201701604802	24.0385	3.68819	5000	208	30	1	5	1	1	11.4043	1.26515	11.2795	1	1963.1	2.40841e+06	179725	24.0385	5958.97	14018.2	1	1.50407	1963.1	0.171273	232485	0	14018.2
2017	Guangdong	2017016061	1	201701606101	19.3182	3.68819	3400	176	24	0	4	0	1	11.4043	1.26515	11.2795	2	1963.1	2.40841e+06	179725	19.3182	5958.97	14018.2	1	1.50407	1963.1	0.171273	232485	0	14018.2
2017	Guangdong	2017016133	3	201701613303	10.4167	3.68819	2500	240	29	1	5	1	1	11.4043	1.26515	11.2795	1	1963.1	2.40841e+06	179725	10.4167	5958.97	14018.2	1	1.50407	1963.1	0.171273	232485	0	14018.2
2017	Guangdong	2017012617	1	201701261701	56.8182	3.68819	10000	176	29	1	2	1	1	11.4043	1.26515	11.2795	3	1963.1	2.40841e+06	179725	56.8182	5958.97	14018.2	1	1.50407	1963.1	0.171273	232485	0	14018.2
2017	Guangdong	2017016133	7	201701613307	5	3.68819	1200	240	25	0	5	0	1	11.4043	1.26515	11.2795	1	1963.1	2.40841e+06	179725	5	5958.97	14018.2	1	1.50407	1963.1	0.171273	232485	0	14018.2
2017	Guangdong	2017016210	1	201701621001	21.0227	3.68819	3700	176	26	0	5	0	1	11.4043	1.26515	11.2795	2	1963.1	2.40841e+06	179725	21.0227	5958.97	14018.2	1	1.50407	1963.1	0.171273	232485	0	14018.2
2017	Guangdong	2017016310	6	201701631006	8.92857	3.68819	2500	280	26	1	5	0	1	11.4043	1.26515	11.2795	1	1963.1	2.40841e+06	179725	8.92857	5958.97	14018.2	1	1.50407	1963.1	0.171273	232485	0	14018.2
2017	Guangdong	2017016331	1	201701633101	12.3077	3.68819	3200	260	19	0	5	0	1	11.4043	1.26515	11.2795	1	1963.1	2.40841e+06	179725	12.3077	5958.97	14018.2	1	1.50407	1963.1	0.171273	232485	0	14018.2
2017	Guangdong	2017016364	1	201701636401	136.364	3.68819	30000	220	35	0	6	0	1	11.4043	1.26515	11.2795	0	1963.1	2.40841e+06	179725	136.364	5958.97	14018.2	1	1.50407	1963.1	0.171273	232485	0	14018.2
2017	Guangdong	2017016619	1	201701661901	48.4848	3.68819	8000	165	28	0	5	1	1	11.4043	1.26515	11.2795	2	1963.1	2.40841e+06	179725	48.4848	5958.97	14018.2	1	1.50407	1963.1	0.171273	232485	0	14018.2
2017	Guangdong	2017016619	2	201701661902	34.0909	3.68819	6000	176	28	1	5	1	1	11.4043	1.26515	11.2795	2	1963.1	2.40841e+06	179725	34.0909	5958.97	14018.2	1	1.50407	1963.1	0.171273	232485	0	14018.2
2017	Guangdong	2017012574	5	201701257405	15.625	3.68819	3000	192	24	0	5	0	1	11.4043	1.26515	11.2795	2	1963.1	2.40841e+06	179725	15.625	5958.97	14018.2	1	1.50407	1963.1	0.171273	232485	1	14018.2
2017	Guangdong	2017016702	1	201701670201	24.5098	3.68819	5000	204	27	0	5	0	1	11.4043	1.26515	11.2795	2	1963.1	2.40841e+06	179725	24.5098	5958.97	14018.2	1	1.50407	1963.1	0.171273	232485	0	14018.2
2017	Guangdong	2017000660	3	201700066003	35.7143	3.68819	5500	154	26	1	2	0	1	11.4043	1.26515	11.2795	2	1963.1	2.40841e+06	179725	35.7143	5958.97	14018.2	1	1.50407	1963.1	0.171273	232485	0	14018.2
2017	Guangdong	2017009035	6	201700903506	9.74026	3.68819	3000	308	28	1	5	1	1	11.4043	1.26515	11.2795	2	1963.1	2.40841e+06	179725	9.74026	5958.97	14018.2	1	1.50407	1963.1	0.171273	232485	0	14018.2
2017	Guangdong	2017016812	1	201701681201	47.0085	3.68819	11000	234	34	1	5	1	1	11.4043	1.26515	11.2795	1	1963.1	2.40841e+06	179725	47.0085	5958.97	14018.2	1	1.50407	1963.1	0.171273	232485	1	14018.2
2017	Guangdong	2017012574	2	201701257402	13.3929	3.68819	3000	224	34	0	5	1	1	11.4043	1.26515	11.2795	1	1963.1	2.40841e+06	179725	13.3929	5958.97	14018.2	1	1.50407	1963.1	0.171273	232485	1	14018.2
2017	Guangdong	2017017037	5	201701703705	10.4167	3.68819	2500	240	31	1	5	1	1	11.4043	1.26515	11.2795	2	1963.1	2.40841e+06	179725	10.4167	5958.97	14018.2	0	1.50407	1963.1	0.171273	232485	0	14018.2
2017	Guangdong	2017017037	9	201701703709	14.5833	3.68819	3500	240	31	1	5	1	1	11.4043	1.26515	11.2795	1	1963.1	2.40841e+06	179725	14.5833	5958.97	14018.2	0	1.50407	1963.1	0.171273	232485	0	14018.2
2017	Guangdong	2017017165	3	201701716503	11.9048	3.68819	3000	252	23	1	6	0	1	11.4043	1.26515	11.2795	2	1963.1	2.40841e+06	179725	11.9048	5958.97	14018.2	1	1.50407	1963.1	0.171273	232485	0	14018.2
2017	Guangdong	2017012562	1	201701256201	21.5909	3.68819	3800	176	28	0	5	1	1	11.4043	1.26515	11.2795	1	1963.1	2.40841e+06	179725	21.5909	5958.97	14018.2	1	1.50407	1963.1	0.171273	232485	0	14018.2
2017	Guangdong	2017017165	4	201701716504	9.61538	3.68819	2000	208	18	1	6	0	1	11.4043	1.26515	11.2795	2	1963.1	2.40841e+06	179725	9.61538	5958.97	14018.2	1	1.50407	1963.1	0.171273	232485	0	14018.2
2017	Guangdong	2017017191	1	201701719101	12.5	3.68819	3000	240	23	1	5	0	1	11.4043	1.26515	11.2795	2	1963.1	2.40841e+06	179725	12.5	5958.97	14018.2	0	1.50407	1963.1	0.171273	232485	1	14018.2
2017	Guangdong	2017017191	4	201701719104	14.4231	3.68819	3000	208	25	0	5	0	1	11.4043	1.26515	11.2795	2	1963.1	2.40841e+06	179725	14.4231	5958.97	14018.2	1	1.50407	1963.1	0.171273	232485	1	14018.2
2017	Guangdong	2017009035	7	201700903507	9.74026	3.68819	3000	308	27	0	5	1	0	11.4043	1.26515	11.2795	1	1963.1	2.40841e+06	179725	9.74026	5958.97	14018.2	1	1.50407	1963.1	0.171273	232485	0	14018.2
2017	Guangdong	2017017393	1	201701739301	15.3846	3.68819	4000	260	31	1	6	0	1	11.4043	1.26515	11.2795	1	1963.1	2.40841e+06	179725	15.3846	5958.97	14018.2	1	1.50407	1963.1	0.171273	232485	0	14018.2
2017	Guangdong	2017017416	1	201701741601	21.5909	3.68819	3800	176	22	0	6	0	1	11.4043	1.26515	11.2795	2	1963.1	2.40841e+06	179725	21.5909	5958.97	14018.2	1	1.50407	1963.1	0.171273	232485	0	14018.2
2017	Guangdong	2017017442	3	201701744203	9.61538	3.68819	2000	208	23	0	6	0	1	11.4043	1.26515	11.2795	2	1963.1	2.40841e+06	179725	9.61538	5958.97	14018.2	1	1.50407	1963.1	0.171273	232485	0	14018.2
2017	Guangdong	2017017460	1	201701746001	14.5833	3.68819	3500	240	33	0	5	1	1	11.4043	1.26515	11.2795	1	1963.1	2.40841e+06	179725	14.5833	5958.97	14018.2	0	1.50407	1963.1	0.171273	232485	0	14018.2
2017	Guangdong	2017017460	2	201701746002	14.5833	3.68819	3500	240	33	1	6	1	1	11.4043	1.26515	11.2795	1	1963.1	2.40841e+06	179725	14.5833	5958.97	14018.2	0	1.50407	1963.1	0.171273	232485	0	14018.2
2017	Guangdong	2017017466	1	201701746601	19.8864	3.68819	3500	176	25	0	5	0	1	11.4043	1.26515	11.2795	2	1963.1	2.40841e+06	179725	19.8864	5958.97	14018.2	1	1.50407	1963.1	0.171273	232485	0	14018.2
2017	Guangdong	2017017526	1	201701752601	26.9231	3.68819	7000	260	28	0	5	0	1	11.4043	1.26515	11.2795	2	1963.1	2.40841e+06	179725	26.9231	5958.97	14018.2	1	1.50407	1963.1	0.171273	232485	0	14018.2
2017	Guangdong	2017017529	1	201701752901	38.4615	3.68819	5000	130	35	0	5	1	1	11.4043	1.26515	11.2795	2	1963.1	2.40841e+06	179725	38.4615	5958.97	14018.2	1	1.50407	1963.1	0.171273	232485	0	14018.2
2017	Guangdong	2017007825	1	201700782501	187.5	3.68819	7500	40	27	0	5	0	1	11.4043	1.26515	11.2795	1	1963.1	2.40841e+06	179725	187.5	5958.97	14018.2	1	1.50407	1963.1	0.171273	232485	0	14018.2
2017	Guangdong	2017017579	4	201701757904	31.25	3.68819	5000	160	31	0	2	1	1	11.4043	1.26515	11.2795	2	1963.1	2.40841e+06	179725	31.25	5958.97	14018.2	1	1.50407	1963.1	0.171273	232485	0	14018.2
2017	Guangdong	2017017579	5	201701757905	22.7273	3.68819	4000	176	28	0	3	1	1	11.4043	1.26515	11.2795	2	1963.1	2.40841e+06	179725	22.7273	5958.97	14018.2	1	1.50407	1963.1	0.171273	232485	0	14018.2
2017	Guangdong	2017017643	1	201701764301	22.7273	3.68819	4000	176	30	0	5	1	1	11.4043	1.26515	11.2795	2	1963.1	2.40841e+06	179725	22.7273	5958.97	14018.2	1	1.50407	1963.1	0.171273	232485	0	14018.2
2017	Guangdong	2017007841	1	201700784101	39.7727	3.68819	7000	176	29	0	5	1	1	11.4043	1.26515	11.2795	3	1963.1	2.40841e+06	179725	39.7727	5958.97	14018.2	1	1.50407	1963.1	0.171273	232485	0	14018.2
2017	Guangdong	2017007841	2	201700784102	56.5217	3.68819	13000	230	31	1	5	1	1	11.4043	1.26515	11.2795	3	1963.1	2.40841e+06	179725	56.5217	5958.97	14018.2	1	1.50407	1963.1	0.171273	232485	0	14018.2
2017	Guangdong	2017017726	3	201701772603	22.5	3.68819	4500	200	27	1	5	0	1	11.4043	1.26515	11.2795	1	1963.1	2.40841e+06	179725	22.5	5958.97	14018.2	1	1.50407	1963.1	0.171273	232485	0	14018.2
2017	Guangdong	2017017726	4	201701772604	18	3.68819	4500	250	26	1	5	0	1	11.4043	1.26515	11.2795	1	1963.1	2.40841e+06	179725	18	5958.97	14018.2	1	1.50407	1963.1	0.171273	232485	0	14018.2
2017	Guangdong	2017017727	4	201701772704	14.4231	3.68819	3000	208	25	0	5	0	1	11.4043	1.26515	11.2795	2	1963.1	2.40841e+06	179725	14.4231	5958.97	14018.2	1	1.50407	1963.1	0.171273	232485	1	14018.2
2017	Guangdong	2017017727	5	201701772705	28.8462	3.68819	6000	208	27	1	5	0	1	11.4043	1.26515	11.2795	2	1963.1	2.40841e+06	179725	28.8462	5958.97	14018.2	1	1.50407	1963.1	0.171273	232485	1	14018.2
2017	Guangdong	2017017782	2	201701778202	8.33333	3.68819	2000	240	26	1	5	0	1	11.4043	1.26515	11.2795	1	1963.1	2.40841e+06	179725	8.33333	5958.97	14018.2	0	1.50407	1963.1	0.171273	232485	0	14018.2
2017	Guangdong	2017017800	1	201701780001	17.7885	3.68819	3700	208	22	1	2	0	1	11.4043	1.26515	11.2795	1	1963.1	2.40841e+06	179725	17.7885	5958.97	14018.2	1	1.50407	1963.1	0.171273	232485	0	14018.2
2017	Guangdong	2017017841	1	201701784101	151.515	3.68819	30000	198	33	0	5	1	1	11.4043	1.26515	11.2795	0	1963.1	2.40841e+06	179725	151.515	5958.97	14018.2	1	1.50407	1963.1	0.171273	232485	0	14018.2
2017	Guangdong	2017017841	2	201701784102	109.091	3.68819	30000	275	34	1	5	1	1	11.4043	1.26515	11.2795	2	1963.1	2.40841e+06	179725	109.091	5958.97	14018.2	1	1.50407	1963.1	0.171273	232485	0	14018.2
2017	Guangdong	2017017856	2	201701785602	62.5	3.68819	10000	160	33	1	2	1	1	11.4043	1.26515	11.2795	3	1963.1	2.40841e+06	179725	62.5	5958.97	14018.2	1	1.50407	1963.1	0.171273	232485	0	14018.2
2017	Guangdong	2017017856	3	201701785603	50	3.68819	8000	160	33	0	5	1	1	11.4043	1.26515	11.2795	2	1963.1	2.40841e+06	179725	50	5958.97	14018.2	1	1.50407	1963.1	0.171273	232485	0	14018.2
2017	Guangdong	2017017949	1	201701794901	20.8333	3.68819	5000	240	27	0	2	1	1	11.4043	1.26515	11.2795	2	1963.1	2.40841e+06	179725	20.8333	5958.97	14018.2	1	1.50407	1963.1	0.171273	232485	1	14018.2
2017	Guangdong	2017017949	2	201701794902	25	3.68819	4500	180	27	1	2	1	1	11.4043	1.26515	11.2795	2	1963.1	2.40841e+06	179725	25	5958.97	14018.2	1	1.50407	1963.1	0.171273	232485	1	14018.2
2017	Guangdong	2017018061	1	201701806101	85.2273	3.68819	15000	176	28	1	6	0	1	11.4043	1.26515	11.2795	2	1963.1	2.40841e+06	179725	85.2273	5958.97	14018.2	1	1.50407	1963.1	0.171273	232485	1	14018.2
2017	Guangdong	2017018061	3	201701806103	54.3478	3.68819	10000	184	30	0	5	0	1	11.4043	1.26515	11.2795	2	1963.1	2.40841e+06	179725	54.3478	5958.97	14018.2	1	1.50407	1963.1	0.171273	232485	1	14018.2
2017	Guangdong	2017018098	1	201701809801	17.0455	3.68819	3000	176	28	0	5	1	1	11.4043	1.26515	11.2795	1	1963.1	2.40841e+06	179725	17.0455	5958.97	14018.2	1	1.50407	1963.1	0.171273	232485	0	14018.2
2017	Guangdong	2017018245	1	201701824501	34.0909	3.68819	6000	176	28	0	5	1	1	11.4043	1.26515	11.2795	2	1963.1	2.40841e+06	179725	34.0909	5958.97	14018.2	1	1.50407	1963.1	0.171273	232485	0	14018.2
2017	Guangdong	2017018245	2	201701824502	38.4615	3.68819	8000	208	30	1	5	1	1	11.4043	1.26515	11.2795	2	1963.1	2.40841e+06	179725	38.4615	5958.97	14018.2	1	1.50407	1963.1	0.171273	232485	0	14018.2
2017	Guangdong	2017018382	1	201701838201	42.6136	3.68819	7500	176	27	0	3	0	1	11.4043	1.26515	11.2795	2	1963.1	2.40841e+06	179725	42.6136	5958.97	14018.2	1	1.50407	1963.1	0.171273	232485	0	14018.2
2017	Guangdong	2017000913	1	201700091301	25.641	3.68819	5000	195	30	0	5	1	1	11.4043	1.26515	11.2795	2	1963.1	2.40841e+06	179725	25.641	5958.97	14018.2	0	1.50407	1963.1	0.171273	232485	0	14018.2
2017	Guangdong	2017018562	3	201701856203	8.33333	3.68819	3000	360	23	0	5	0	1	11.4043	1.26515	11.2795	1	1963.1	2.40841e+06	179725	8.33333	5958.97	14018.2	0	1.50407	1963.1	0.171273	232485	0	14018.2
2017	Guangdong	2017007944	2	201700794402	14.881	3.68819	5000	336	24	1	5	1	1	11.4043	1.26515	11.2795	1	1963.1	2.40841e+06	179725	14.881	5958.97	14018.2	0	1.50407	1963.1	0.171273	232485	0	14018.2
2017	Guangdong	2017018627	2	201701862702	6.41026	3.68819	2000	312	34	1	5	1	1	11.4043	1.26515	11.2795	1	1963.1	2.40841e+06	179725	6.41026	5958.97	14018.2	1	1.50407	1963.1	0.171273	232485	0	14018.2
2017	Guangdong	2017018627	3	201701862703	8.07018	3.68819	2300	285	30	0	6	1	1	11.4043	1.26515	11.2795	1	1963.1	2.40841e+06	179725	8.07018	5958.97	14018.2	0	1.50407	1963.1	0.171273	232485	0	14018.2
2017	Guangdong	2017018691	1	201701869101	25.2525	3.68819	5000	198	26	1	6	0	1	11.4043	1.26515	11.2795	2	1963.1	2.40841e+06	179725	25.2525	5958.97	14018.2	1	1.50407	1963.1	0.171273	232485	0	14018.2
2017	Guangdong	2017007961	2	201700796102	38.961	3.68819	6000	154	32	0	2	1	1	11.4043	1.26515	11.2795	2	1963.1	2.40841e+06	179725	38.961	5958.97	14018.2	1	1.50407	1963.1	0.171273	232485	1	14018.2
2017	Guangdong	2017007971	1	201700797101	20.8333	3.68819	4000	192	30	0	5	0	1	11.4043	1.26515	11.2795	1	1963.1	2.40841e+06	179725	20.8333	5958.97	14018.2	1	1.50407	1963.1	0.171273	232485	0	14018.2
2017	Guangdong	2017018734	4	201701873404	17.0455	3.68819	3000	176	24	1	2	0	1	11.4043	1.26515	11.2795	2	1963.1	2.40841e+06	179725	17.0455	5958.97	14018.2	1	1.50407	1963.1	0.171273	232485	0	14018.2
2017	Guangdong	2017018761	4	201701876104	13.3333	3.68819	4000	300	32	1	2	0	1	11.4043	1.26515	11.2795	1	1963.1	2.40841e+06	179725	13.3333	5958.97	14018.2	1	1.50407	1963.1	0.171273	232485	1	14018.2
2017	Guangdong	2017018817	1	201701881701	20.8333	3.68819	4000	192	35	0	2	1	1	11.4043	1.26515	11.2795	1	1963.1	2.40841e+06	179725	20.8333	5958.97	14018.2	1	1.50407	1963.1	0.171273	232485	0	14018.2
2017	Guangdong	2017018823	1	201701882301	31.25	3.68819	5000	160	26	1	3	0	1	11.4043	1.26515	11.2795	2	1963.1	2.40841e+06	179725	31.25	5958.97	14018.2	1	1.50407	1963.1	0.171273	232485	0	14018.2
2017	Guangdong	201107164	4	20110716404	5.64263	3.68819	1800	319	34	1	5	0	1	11.4043	1.26515	11.2795	1	1963.1	2.40841e+06	179725	5.64263	5958.97	14018.2	0	1.50407	1963.1	0.171273	232485	0	14018.2
2017	Guangdong	201107163	2	20110716302	14.4231	3.68819	3000	208	31	0	5	1	1	11.4043	1.26515	11.2795	2	1963.1	2.40841e+06	179725	14.4231	5958.97	14018.2	1	1.50407	1963.1	0.171273	232485	0	14018.2
2017	Guangdong	2017018953	1	201701895301	36.9318	3.68819	6500	176	21	1	2	0	1	11.4043	1.26515	11.2795	2	1963.1	2.40841e+06	179725	36.9318	5958.97	14018.2	1	1.50407	1963.1	0.171273	232485	0	14018.2
2017	Guangdong	2017019086	1	201701908601	20.0893	3.68819	4500	224	26	0	5	0	1	11.4043	1.26515	11.2795	2	1963.1	2.40841e+06	179725	20.0893	5958.97	14018.2	0	1.50407	1963.1	0.171273	232485	0	14018.2
2017	Guangdong	2017001086	4	201700108604	13.3929	3.68819	3000	224	34	1	5	1	1	11.4043	1.26515	11.2795	1	1963.1	2.40841e+06	179725	13.3929	5958.97	14018.2	1	1.50407	1963.1	0.171273	232485	0	14018.2
2017	Guangdong	2017001086	6	201700108606	17.0455	3.68819	3000	176	25	0	2	1	1	11.4043	1.26515	11.2795	2	1963.1	2.40841e+06	179725	17.0455	5958.97	14018.2	1	1.50407	1963.1	0.171273	232485	0	14018.2
2017	Guangdong	2015026470	3	201502647003	17.0455	3.68819	3000	176	32	0	2	1	1	11.4043	1.26515	11.2795	2	1963.1	2.40841e+06	179725	17.0455	5958.97	14018.2	1	1.50407	1963.1	0.171273	232485	1	14018.2
2017	Guangdong	2015026468	3	201502646803	28.4091	3.68819	5000	176	24	0	5	0	1	11.4043	1.26515	11.2795	2	1963.1	2.40841e+06	179725	28.4091	5958.97	14018.2	1	1.50407	1963.1	0.171273	232485	1	14018.2
2017	Guangdong	2015026466	3	201502646603	11.5702	3.68819	2800	242	30	0	2	0	1	11.4043	1.26515	11.2795	3	1963.1	2.40841e+06	179725	11.5702	5958.97	14018.2	1	1.50407	1963.1	0.171273	232485	0	14018.2
2017	Guangdong	2017001115	1	201700111501	75	3.68819	12000	160	33	1	5	1	1	11.4043	1.26515	11.2795	2	1963.1	2.40841e+06	179725	75	5958.97	14018.2	1	1.50407	1963.1	0.171273	232485	1	14018.2
2017	Guangdong	2017001115	2	201700111502	40.625	3.68819	6500	160	26	0	5	1	1	11.4043	1.26515	11.2795	2	1963.1	2.40841e+06	179725	40.625	5958.97	14018.2	1	1.50407	1963.1	0.171273	232485	1	14018.2
2017	Guangdong	2015026464	2	201502646402	108.696	3.68819	10000	92	35	1	5	1	1	11.4043	1.26515	11.2795	2	1963.1	2.40841e+06	179725	108.696	5958.97	14018.2	1	1.50407	1963.1	0.171273	232485	0	14018.2
2017	Guangdong	2015026464	1	201502646401	25.974	3.68819	4000	154	34	0	3	1	1	11.4043	1.26515	11.2795	2	1963.1	2.40841e+06	179725	25.974	5958.97	14018.2	1	1.50407	1963.1	0.171273	232485	0	14018.2
2017	Guangdong	2015026463	4	201502646304	28.4091	3.68819	5000	176	32	0	2	1	1	11.4043	1.26515	11.2795	2	1963.1	2.40841e+06	179725	28.4091	5958.97	14018.2	1	1.50407	1963.1	0.171273	232485	0	14018.2
2017	Guangdong	2015026463	3	201502646303	28.4091	3.68819	5000	176	34	1	2	1	1	11.4043	1.26515	11.2795	2	1963.1	2.40841e+06	179725	28.4091	5958.97	14018.2	1	1.50407	1963.1	0.171273	232485	0	14018.2
2017	Guangdong	2015026462	1	201502646201	35.7143	3.68819	5500	154	28	0	3	0	1	11.4043	1.26515	11.2795	2	1963.1	2.40841e+06	179725	35.7143	5958.97	14018.2	1	1.50407	1963.1	0.171273	232485	0	14018.2
2017	Guangdong	201107163	1	20110716301	16.8269	3.68819	3500	208	31	1	6	1	1	11.4043	1.26515	11.2795	2	1963.1	2.40841e+06	179725	16.8269	5958.97	14018.2	1	1.50407	1963.1	0.171273	232485	0	14018.2
2017	Guangdong	2015026427	1	201502642701	20	3.68819	6000	300	28	1	5	1	1	11.4043	1.26515	11.2795	2	1963.1	2.40841e+06	179725	20	5958.97	14018.2	1	1.50407	1963.1	0.171273	232485	0	14018.2
2017	Guangdong	2015026417	2	201502641702	17.5	3.68819	4200	240	33	0	5	1	1	11.4043	1.26515	11.2795	0	1963.1	2.40841e+06	179725	17.5	5958.97	14018.2	1	1.50407	1963.1	0.171273	232485	1	14018.2
2017	Guangdong	2015026417	1	201502641701	29.6296	3.68819	8000	270	30	1	5	1	1	11.4043	1.26515	11.2795	0	1963.1	2.40841e+06	179725	29.6296	5958.97	14018.2	0	1.50407	1963.1	0.171273	232485	1	14018.2
2017	Guangdong	2015026404	2	201502640402	36.9318	3.68819	6500	176	29	1	5	1	1	11.4043	1.26515	11.2795	2	1963.1	2.40841e+06	179725	36.9318	5958.97	14018.2	1	1.50407	1963.1	0.171273	232485	0	14018.2
2017	Guangdong	2015026404	1	201502640401	36.9318	3.68819	6500	176	27	0	5	1	1	11.4043	1.26515	11.2795	2	1963.1	2.40841e+06	179725	36.9318	5958.97	14018.2	1	1.50407	1963.1	0.171273	232485	0	14018.2
2017	Guangdong	2015026397	2	201502639702	111.111	3.68819	20000	180	32	1	5	1	1	11.4043	1.26515	11.2795	2	1963.1	2.40841e+06	179725	111.111	5958.97	14018.2	0	1.50407	1963.1	0.171273	232485	1	14018.2
2017	Guangdong	2017001293	4	201700129304	11.3636	3.68819	2000	176	22	1	2	0	1	11.4043	1.26515	11.2795	2	1963.1	2.40841e+06	179725	11.3636	5958.97	14018.2	1	1.50407	1963.1	0.171273	232485	0	14018.2
2017	Guangdong	2017008224	1	201700822401	26.0417	3.68819	5000	192	28	0	5	1	1	11.4043	1.26515	11.2795	2	1963.1	2.40841e+06	179725	26.0417	5958.97	14018.2	1	1.50407	1963.1	0.171273	232485	0	14018.2
2017	Guangdong	2017008224	2	201700822402	26.0417	3.68819	5000	192	28	1	5	1	1	11.4043	1.26515	11.2795	2	1963.1	2.40841e+06	179725	26.0417	5958.97	14018.2	1	1.50407	1963.1	0.171273	232485	0	14018.2
2017	Guangdong	2015026379	1	201502637901	68.1818	3.68819	12000	176	31	1	4	0	1	11.4043	1.26515	11.2795	2	1963.1	2.40841e+06	179725	68.1818	5958.97	14018.2	1	1.50407	1963.1	0.171273	232485	1	14018.2
2017	Guangdong	2015026369	1	201502636901	50	3.68819	15000	300	35	1	5	1	1	11.4043	1.26515	11.2795	2	1963.1	2.40841e+06	179725	50	5958.97	14018.2	1	1.50407	1963.1	0.171273	232485	0	14018.2
2017	Guangdong	2015026339	2	201502633902	32.4074	3.68819	7000	216	35	1	5	1	1	11.4043	1.26515	11.2795	2	1963.1	2.40841e+06	179725	32.4074	5958.97	14018.2	1	1.50407	1963.1	0.171273	232485	1	14018.2
2017	Guangdong	2015026335	1	201502633501	13.8889	3.68819	3000	216	24	1	6	0	1	11.4043	1.26515	11.2795	1	1963.1	2.40841e+06	179725	13.8889	5958.97	14018.2	1	1.50407	1963.1	0.171273	232485	1	14018.2
2017	Guangdong	2015027992	4	201502799204	9.25926	3.68819	2500	270	19	1	5	0	1	11.4043	1.26515	11.2795	0	1963.1	2.40841e+06	179725	9.25926	5958.97	14018.2	0	1.50407	1963.1	0.171273	232485	0	14018.2
2017	Guangdong	2015026328	2	201502632802	21.3675	3.68819	5000	234	32	0	6	1	1	11.4043	1.26515	11.2795	1	1963.1	2.40841e+06	179725	21.3675	5958.97	14018.2	1	1.50407	1963.1	0.171273	232485	1	14018.2
2017	Guangdong	2017001402	1	201700140201	25.974	3.68819	4000	154	26	0	3	0	1	11.4043	1.26515	11.2795	2	1963.1	2.40841e+06	179725	25.974	5958.97	14018.2	1	1.50407	1963.1	0.171273	232485	0	14018.2
2017	Guangdong	2015027989	9	201502798909	15	3.68819	3000	200	19	0	5	0	1	11.4043	1.26515	11.2795	1	1963.1	2.40841e+06	179725	15	5958.97	14018.2	1	1.50407	1963.1	0.171273	232485	0	14018.2
2017	Guangdong	201107152	5	20110715205	5.55556	3.68819	2000	360	26	1	5	1	1	11.4043	1.26515	11.2795	2	1963.1	2.40841e+06	179725	5.55556	5958.97	14018.2	1	1.50407	1963.1	0.171273	232485	0	14018.2
2017	Guangdong	201107153	3	20110715303	9.61538	3.68819	2000	208	31	0	5	0	1	11.4043	1.26515	11.2795	1	1963.1	2.40841e+06	179725	9.61538	5958.97	14018.2	1	1.50407	1963.1	0.171273	232485	0	14018.2
2017	Guangdong	2015027989	8	201502798908	15	3.68819	3000	200	21	0	5	0	1	11.4043	1.26515	11.2795	1	1963.1	2.40841e+06	179725	15	5958.97	14018.2	1	1.50407	1963.1	0.171273	232485	0	14018.2
2017	Guangdong	2015027989	7	201502798907	15	3.68819	3000	200	23	0	5	0	1	11.4043	1.26515	11.2795	1	1963.1	2.40841e+06	179725	15	5958.97	14018.2	1	1.50407	1963.1	0.171273	232485	0	14018.2
2017	Guangdong	2015027989	6	201502798906	15	3.68819	3000	200	25	0	5	0	1	11.4043	1.26515	11.2795	1	1963.1	2.40841e+06	179725	15	5958.97	14018.2	1	1.50407	1963.1	0.171273	232485	0	14018.2
2017	Guangdong	2015027989	5	201502798905	15	3.68819	3000	200	17	1	5	0	1	11.4043	1.26515	11.2795	1	1963.1	2.40841e+06	179725	15	5958.97	14018.2	1	1.50407	1963.1	0.171273	232485	0	14018.2
2017	Guangdong	2015027989	4	201502798904	15	3.68819	3000	200	26	1	5	0	1	11.4043	1.26515	11.2795	1	1963.1	2.40841e+06	179725	15	5958.97	14018.2	1	1.50407	1963.1	0.171273	232485	0	14018.2
2017	Guangdong	2015027987	4	201502798704	7.21154	3.68819	1500	208	17	0	6	0	1	11.4043	1.26515	11.2795	1	1963.1	2.40841e+06	179725	7.21154	5958.97	14018.2	0	1.50407	1963.1	0.171273	232485	0	14018.2
2017	Guangdong	2015027987	3	201502798703	5.95238	3.68819	1500	252	18	0	6	0	1	11.4043	1.26515	11.2795	1	1963.1	2.40841e+06	179725	5.95238	5958.97	14018.2	0	1.50407	1963.1	0.171273	232485	0	14018.2
2017	Guangdong	2015027984	3	201502798403	6.66667	3.68819	2000	300	17	1	5	0	1	11.4043	1.26515	11.2795	1	1963.1	2.40841e+06	179725	6.66667	5958.97	14018.2	0	1.50407	1963.1	0.171273	232485	0	14018.2
2017	Guangdong	2017001488	1	201700148801	39.7727	3.68819	7000	176	33	0	5	1	1	11.4043	1.26515	11.2795	2	1963.1	2.40841e+06	179725	39.7727	5958.97	14018.2	1	1.50407	1963.1	0.171273	232485	0	14018.2
2017	Guangdong	2017001498	1	201700149801	81.25	3.68819	13000	160	28	1	5	0	1	11.4043	1.26515	11.2795	2	1963.1	2.40841e+06	179725	81.25	5958.97	14018.2	1	1.50407	1963.1	0.171273	232485	0	14018.2
2017	Guangdong	201107154	1	20110715401	19.4444	3.68819	4200	216	34	1	5	1	1	11.4043	1.26515	11.2795	1	1963.1	2.40841e+06	179725	19.4444	5958.97	14018.2	1	1.50407	1963.1	0.171273	232485	0	14018.2
2017	Guangdong	2017001515	2	201700151502	76.9231	3.68819	20000	260	32	1	3	1	1	11.4043	1.26515	11.2795	3	1963.1	2.40841e+06	179725	76.9231	5958.97	14018.2	1	1.50407	1963.1	0.171273	232485	1	14018.2
2017	Guangdong	2015027984	2	201502798402	6.66667	3.68819	2000	300	19	0	5	0	1	11.4043	1.26515	11.2795	1	1963.1	2.40841e+06	179725	6.66667	5958.97	14018.2	0	1.50407	1963.1	0.171273	232485	0	14018.2
2017	Guangdong	2015027983	3	201502798303	5.35714	3.68819	1500	280	28	0	6	1	1	11.4043	1.26515	11.2795	1	1963.1	2.40841e+06	179725	5.35714	5958.97	14018.2	0	1.50407	1963.1	0.171273	232485	0	14018.2
2017	Guangdong	201107160	4	20110716004	8.33333	3.68819	2500	300	35	0	5	1	1	11.4043	1.26515	11.2795	1	1963.1	2.40841e+06	179725	8.33333	5958.97	14018.2	1	1.50407	1963.1	0.171273	232485	0	14018.2
2017	Guangdong	2015027983	2	201502798302	5.95238	3.68819	2000	336	29	1	6	1	1	11.4043	1.26515	11.2795	1	1963.1	2.40841e+06	179725	5.95238	5958.97	14018.2	0	1.50407	1963.1	0.171273	232485	0	14018.2
2017	Guangdong	2015028074	3	201502807403	9.61538	3.68819	2000	208	26	1	6	0	1	11.4043	1.26515	11.2795	2	1963.1	2.40841e+06	179725	9.61538	5958.97	14018.2	0	1.50407	1963.1	0.171273	232485	0	14018.2
2017	Guangdong	201107154	4	20110715404	16.8269	3.68819	3500	208	31	0	6	1	1	11.4043	1.26515	11.2795	1	1963.1	2.40841e+06	179725	16.8269	5958.97	14018.2	0	1.50407	1963.1	0.171273	232485	0	14018.2
2017	Guangdong	2015027976	4	201502797604	13.3333	3.68819	3200	240	23	1	5	0	1	11.4043	1.26515	11.2795	1	1963.1	2.40841e+06	179725	13.3333	5958.97	14018.2	0	1.50407	1963.1	0.171273	232485	0	14018.2
2017	Guangdong	2017008462	1	201700846201	16.8269	3.68819	3500	208	32	0	5	1	1	11.4043	1.26515	11.2795	1	1963.1	2.40841e+06	179725	16.8269	5958.97	14018.2	1	1.50407	1963.1	0.171273	232485	1	14018.2
2017	Guangdong	201107159	4	20110715904	6.11111	3.68819	2200	360	33	1	5	1	1	11.4043	1.26515	11.2795	1	1963.1	2.40841e+06	179725	6.11111	5958.97	14018.2	1	1.50407	1963.1	0.171273	232485	0	14018.2
2017	Guangdong	2015027974	3	201502797403	10.7759	3.68819	2500	232	26	1	5	0	1	11.4043	1.26515	11.2795	1	1963.1	2.40841e+06	179725	10.7759	5958.97	14018.2	1	1.50407	1963.1	0.171273	232485	0	14018.2
2017	Guangdong	2015027973	3	201502797303	5.55556	3.68819	2000	360	21	0	5	0	1	11.4043	1.26515	11.2795	1	1963.1	2.40841e+06	179725	5.55556	5958.97	14018.2	0	1.50407	1963.1	0.171273	232485	0	14018.2
2017	Guangdong	2015027972	6	201502797206	14	3.68819	2800	200	26	0	5	0	1	11.4043	1.26515	11.2795	1	1963.1	2.40841e+06	179725	14	5958.97	14018.2	1	1.50407	1963.1	0.171273	232485	0	14018.2
2017	Guangdong	2015027972	5	201502797205	12.931	3.68819	3000	232	19	1	5	0	1	11.4043	1.26515	11.2795	1	1963.1	2.40841e+06	179725	12.931	5958.97	14018.2	0	1.50407	1963.1	0.171273	232485	0	14018.2
2017	Guangdong	2015027972	3	201502797203	17.8571	3.68819	3000	168	24	0	5	0	1	11.4043	1.26515	11.2795	2	1963.1	2.40841e+06	179725	17.8571	5958.97	14018.2	1	1.50407	1963.1	0.171273	232485	0	14018.2
2017	Guangdong	2017008517	1	201700851701	45.4545	3.68819	8000	176	34	0	5	1	1	11.4043	1.26515	11.2795	2	1963.1	2.40841e+06	179725	45.4545	5958.97	14018.2	1	1.50407	1963.1	0.171273	232485	0	14018.2
2017	Guangdong	2015026259	2	201502625902	28.4091	3.68819	5000	176	35	0	6	1	1	11.4043	1.26515	11.2795	2	1963.1	2.40841e+06	179725	28.4091	5958.97	14018.2	1	1.50407	1963.1	0.171273	232485	1	14018.2
2017	Guangdong	2015028065	5	201502806505	8.92857	3.68819	2500	280	35	1	6	1	1	11.4043	1.26515	11.2795	2	1963.1	2.40841e+06	179725	8.92857	5958.97	14018.2	1	1.50407	1963.1	0.171273	232485	0	14018.2
2017	Guangdong	2015027970	4	201502797004	20	3.68819	4000	200	29	1	3	0	1	11.4043	1.26515	11.2795	2	1963.1	2.40841e+06	179725	20	5958.97	14018.2	1	1.50407	1963.1	0.171273	232485	0	14018.2
2017	Guangdong	2015027970	3	201502797003	20	3.68819	3000	150	27	1	3	0	1	11.4043	1.26515	11.2795	2	1963.1	2.40841e+06	179725	20	5958.97	14018.2	1	1.50407	1963.1	0.171273	232485	0	14018.2
2017	Guangdong	2017008541	1	201700854101	17.0455	3.68819	3000	176	34	0	4	1	1	11.4043	1.26515	11.2795	2	1963.1	2.40841e+06	179725	17.0455	5958.97	14018.2	1	1.50407	1963.1	0.171273	232485	0	14018.2
2017	Guangdong	2017008549	3	201700854903	9.61538	3.68819	2000	208	27	1	5	0	1	11.4043	1.26515	11.2795	2	1963.1	2.40841e+06	179725	9.61538	5958.97	14018.2	0	1.50407	1963.1	0.171273	232485	0	14018.2
2017	Guangdong	2015027964	8	201502796408	7.40741	3.68819	2000	270	22	0	6	0	1	11.4043	1.26515	11.2795	2	1963.1	2.40841e+06	179725	7.40741	5958.97	14018.2	0	1.50407	1963.1	0.171273	232485	0	14018.2
2017	Guangdong	2015027964	4	201502796404	22.7273	3.68819	4000	176	32	0	3	1	1	11.4043	1.26515	11.2795	2	1963.1	2.40841e+06	179725	22.7273	5958.97	14018.2	1	1.50407	1963.1	0.171273	232485	0	14018.2
2017	Guangdong	2015027964	3	201502796403	12.5	3.68819	3000	240	32	1	6	1	1	11.4043	1.26515	11.2795	1	1963.1	2.40841e+06	179725	12.5	5958.97	14018.2	0	1.50407	1963.1	0.171273	232485	0	14018.2
2017	Guangdong	2015026185	2	201502618502	32.6087	3.68819	6000	184	35	1	5	1	1	11.4043	1.26515	11.2795	2	1963.1	2.40841e+06	179725	32.6087	5958.97	14018.2	1	1.50407	1963.1	0.171273	232485	0	14018.2
2017	Guangdong	2017019698	1	201701969801	15.3846	3.68819	4800	312	25	1	5	0	1	11.4043	1.26515	11.2795	2	1963.1	2.40841e+06	179725	15.3846	5958.97	14018.2	1	1.50407	1963.1	0.171273	232485	0	14018.2
2017	Guangdong	2017019698	2	201701969802	17.3077	3.68819	4500	260	24	0	5	0	1	11.4043	1.26515	11.2795	2	1963.1	2.40841e+06	179725	17.3077	5958.97	14018.2	1	1.50407	1963.1	0.171273	232485	0	14018.2
2017	Guangdong	201107155	3	20110715503	10.3448	3.68819	3000	290	24	0	5	0	1	11.4043	1.26515	11.2795	1	1963.1	2.40841e+06	179725	10.3448	5958.97	14018.2	1	1.50407	1963.1	0.171273	232485	0	14018.2
2017	Guangdong	201107155	4	20110715504	15.0862	3.68819	3500	232	29	1	6	1	1	11.4043	1.26515	11.2795	1	1963.1	2.40841e+06	179725	15.0862	5958.97	14018.2	0	1.50407	1963.1	0.171273	232485	0	14018.2
2017	Guangdong	2017019725	1	201701972501	14.0625	3.68819	2700	192	23	0	5	0	1	11.4043	1.26515	11.2795	2	1963.1	2.40841e+06	179725	14.0625	5958.97	14018.2	1	1.50407	1963.1	0.171273	232485	0	14018.2
2017	Guangdong	2017008627	1	201700862701	36.9318	3.68819	6500	176	33	1	5	1	1	11.4043	1.26515	11.2795	2	1963.1	2.40841e+06	179725	36.9318	5958.97	14018.2	1	1.50407	1963.1	0.171273	232485	0	14018.2
2017	Guangdong	2017019774	1	201701977401	57.8715	3.68819	16667	288	30	1	5	1	1	11.4043	1.26515	11.2795	2	1963.1	2.40841e+06	179725	57.8715	5958.97	14018.2	1	1.50407	1963.1	0.171273	232485	0	14018.2
2017	Guangdong	2015027878	4	201502787804	24.4318	3.68819	4300	176	27	0	2	0	1	11.4043	1.26515	11.2795	2	1963.1	2.40841e+06	179725	24.4318	5958.97	14018.2	1	1.50407	1963.1	0.171273	232485	1	14018.2
2017	Guangdong	2015027811	3	201502781103	11.1111	3.68819	2800	252	29	0	5	1	1	11.4043	1.26515	11.2795	1	1963.1	2.40841e+06	179725	11.1111	5958.97	14018.2	0	1.50407	1963.1	0.171273	232485	0	14018.2
2017	Guangdong	2015027811	1	201502781101	11.1111	3.68819	2800	252	32	1	6	1	1	11.4043	1.26515	11.2795	1	1963.1	2.40841e+06	179725	11.1111	5958.97	14018.2	0	1.50407	1963.1	0.171273	232485	0	14018.2
2017	Guangdong	2015027803	4	201502780304	10	3.68819	800	80	20	0	6	0	1	11.4043	1.26515	11.2795	2	1963.1	2.40841e+06	179725	10	5958.97	14018.2	0	1.50407	1963.1	0.171273	232485	0	14018.2
2017	Guangdong	2015027788	3	201502778803	9.61538	3.68819	3000	312	21	1	5	0	1	11.4043	1.26515	11.2795	2	1963.1	2.40841e+06	179725	9.61538	5958.97	14018.2	1	1.50407	1963.1	0.171273	232485	1	14018.2
2017	Guangdong	2015027779	7	201502777907	11.1607	3.68819	2500	224	20	0	5	0	1	11.4043	1.26515	11.2795	1	1963.1	2.40841e+06	179725	11.1607	5958.97	14018.2	0	1.50407	1963.1	0.171273	232485	0	14018.2
2017	Guangdong	2015027779	4	201502777904	12.5	3.68819	2800	224	29	1	5	0	1	11.4043	1.26515	11.2795	1	1963.1	2.40841e+06	179725	12.5	5958.97	14018.2	0	1.50407	1963.1	0.171273	232485	0	14018.2
2017	Guangdong	2015027779	3	201502777903	12.5	3.68819	3000	240	32	1	6	1	1	11.4043	1.26515	11.2795	1	1963.1	2.40841e+06	179725	12.5	5958.97	14018.2	0	1.50407	1963.1	0.171273	232485	0	14018.2
2017	Guangdong	2015027779	1	201502777901	8.69565	3.68819	2000	230	30	0	3	1	1	11.4043	1.26515	11.2795	2	1963.1	2.40841e+06	179725	8.69565	5958.97	14018.2	1	1.50407	1963.1	0.171273	232485	0	14018.2
2017	Guangdong	2015027775	3	201502777503	15	3.68819	3000	200	30	0	2	0	1	11.4043	1.26515	11.2795	2	1963.1	2.40841e+06	179725	15	5958.97	14018.2	1	1.50407	1963.1	0.171273	232485	1	14018.2
2017	Guangdong	2015027769	5	201502776905	16.8269	3.68819	3500	208	25	0	6	0	1	11.4043	1.26515	11.2795	2	1963.1	2.40841e+06	179725	16.8269	5958.97	14018.2	1	1.50407	1963.1	0.171273	232485	1	14018.2
2017	Guangdong	2013020335	5	201302033505	10.8333	3.68819	2600	240	22	1	6	0	1	11.4043	1.26515	11.2795	1	1963.1	2.40841e+06	179725	10.8333	5958.97	14018.2	0	1.50407	1963.1	0.171273	232485	0	14018.2
2017	Guangdong	2013020335	4	201302033504	6.25	3.68819	1500	240	21	0	6	0	1	11.4043	1.26515	11.2795	2	1963.1	2.40841e+06	179725	6.25	5958.97	14018.2	0	1.50407	1963.1	0.171273	232485	0	14018.2
2017	Guangdong	2017001878	4	201700187804	8.97436	3.68819	2800	312	22	1	5	0	1	11.4043	1.26515	11.2795	1	1963.1	2.40841e+06	179725	8.97436	5958.97	14018.2	1	1.50407	1963.1	0.171273	232485	0	14018.2
2017	Guangdong	2015027769	1	201502776901	8.7963	3.68819	1900	216	29	0	3	1	1	11.4043	1.26515	11.2795	2	1963.1	2.40841e+06	179725	8.7963	5958.97	14018.2	1	1.50407	1963.1	0.171273	232485	1	14018.2
2017	Guangdong	2015027685	3	201502768503	40.625	3.68819	6500	160	29	1	5	0	1	11.4043	1.26515	11.2795	2	1963.1	2.40841e+06	179725	40.625	5958.97	14018.2	1	1.50407	1963.1	0.171273	232485	0	14018.2
2017	Guangdong	2017019906	1	201701990601	19.2308	3.68819	4000	208	35	1	5	1	1	11.4043	1.26515	11.2795	2	1963.1	2.40841e+06	179725	19.2308	5958.97	14018.2	1	1.50407	1963.1	0.171273	232485	0	14018.2
2017	Guangdong	2013020325	3	201302032503	8.15217	3.68819	1500	184	25	0	6	0	1	11.4043	1.26515	11.2795	1	1963.1	2.40841e+06	179725	8.15217	5958.97	14018.2	0	1.50407	1963.1	0.171273	232485	0	14018.2
2017	Guangdong	2013020324	20	201302032420	11	3.68819	2200	200	31	1	5	1	1	11.4043	1.26515	11.2795	1	1963.1	2.40841e+06	179725	11	5958.97	14018.2	1	1.50407	1963.1	0.171273	232485	0	14018.2
2017	Guangdong	2013020316	4	201302031604	12.5	3.68819	2800	224	29	1	5	0	1	11.4043	1.26515	11.2795	1	1963.1	2.40841e+06	179725	12.5	5958.97	14018.2	1	1.50407	1963.1	0.171273	232485	0	14018.2
2017	Guangdong	2013020314	4	201302031404	8.33333	3.68819	2000	240	34	0	5	1	1	11.4043	1.26515	11.2795	1	1963.1	2.40841e+06	179725	8.33333	5958.97	14018.2	1	1.50407	1963.1	0.171273	232485	0	14018.2
2017	Guangdong	2013020313	4	201302031304	7.40741	3.68819	2000	270	30	1	5	0	1	11.4043	1.26515	11.2795	1	1963.1	2.40841e+06	179725	7.40741	5958.97	14018.2	0	1.50407	1963.1	0.171273	232485	0	14018.2
2017	Guangdong	2013020312	5	201302031205	16.8269	3.68819	3500	208	33	0	5	1	1	11.4043	1.26515	11.2795	1	1963.1	2.40841e+06	179725	16.8269	5958.97	14018.2	1	1.50407	1963.1	0.171273	232485	0	14018.2
2017	Guangdong	2017012207	2	201701220702	25.974	3.68819	4000	154	31	0	5	1	1	11.4043	1.26515	11.2795	2	1963.1	2.40841e+06	179725	25.974	5958.97	14018.2	1	1.50407	1963.1	0.171273	232485	0	14018.2
2017	Guangdong	2017012207	1	201701220701	50.5051	3.68819	10000	198	33	1	5	1	1	11.4043	1.26515	11.2795	2	1963.1	2.40841e+06	179725	50.5051	5958.97	14018.2	1	1.50407	1963.1	0.171273	232485	0	14018.2
2017	Guangdong	2013020295	4	201302029504	13.285	3.68819	2750	207	29	0	5	1	1	11.4043	1.26515	11.2795	1	1963.1	2.40841e+06	179725	13.285	5958.97	14018.2	1	1.50407	1963.1	0.171273	232485	0	14018.2
2017	Guangdong	2013020295	3	201302029503	13.75	3.68819	3300	240	32	1	6	1	1	11.4043	1.26515	11.2795	0	1963.1	2.40841e+06	179725	13.75	5958.97	14018.2	0	1.50407	1963.1	0.171273	232485	0	14018.2
2017	Guangdong	2013020291	4	201302029104	14.4231	3.68819	4500	312	25	0	5	0	1	11.4043	1.26515	11.2795	1	1963.1	2.40841e+06	179725	14.4231	5958.97	14018.2	1	1.50407	1963.1	0.171273	232485	0	14018.2
2017	Guangdong	2013020291	3	201302029103	10.4167	3.68819	3250	312	27	1	5	0	1	11.4043	1.26515	11.2795	2	1963.1	2.40841e+06	179725	10.4167	5958.97	14018.2	1	1.50407	1963.1	0.171273	232485	0	14018.2
[truncated: 11,454 more rows]
